# Supplementary material for: Dynamic proteomic changes in soft wheat seeds during accelerated ageing
Source: PeerJ. 2018 Nov 2;6:e5874. doi: 10.7717/peerj.5874 (PMC6216954; doi:10.7717/peerj.5874)
Supplement: Supplemental Information 1 — Figure S1. SDS-PAGE analysis of seed embryos proteins during different storage times (A); Peptide length distribution (B); Mass error distribution of all identified peptides (C); Reproducibility analysis of three repeated trials by Pearson correlation coefficient (D). Table S1. Identification and annotation of proteins during accelerated ageing. [file peerj-06-5874-s001.zip › Supplementary Files/Supplementary Table 1.xlsx]

## Sheet: Protein identification 
Protein accession	Protein description	MW [kDa]	YM28/YM97 Ratio	YM28/YM97 P value	YM45/YM97 Ratio	YM45/YM97 P value	YM6/YM97 Ratio	YM6/YM97 P value	Subcellular localization	Biological Process	Cellular Component	Molecular Function	KEGG KO No.	KEGG Gene	KEGG pathway	IPR ID	Domain description
A0A024CKY0	ABA-inducible protein PHV A1-like	16.93	0.980	0.778	0.921	0.308	0.879	0.206	mitochondria
A0A060AJU9	defensin Ec-AMP-D2-like	9.0945	0.900	0.0125	0.862	0.00324	1.112	0.0129	extracellular	GO:0006952 defense response; GO:0050896 response to stimulus; GO:0006950 response to stress;						IPR003614;	Knottin, scorpion toxin-like;
A0A077RF77	basic endochitinase A-like	33.588	0.982		1.206		1.025		extracellular	GO:1901071 glucosamine-containing compound metabolic process; GO:0006030 chitin metabolic process; GO:0044036 cell wall macromolecule metabolic process; GO:0006026 aminoglycan catabolic process; GO:1901136 carbohydrate derivative catabolic process; GO:0006807 nitrogen compound metabolic process; GO:0006032 chitin catabolic process; GO:0005975 carbohydrate metabolic process; GO:0044238 primary met…		GO:0004553 hydrolase activity, hydrolyzing O-glycosyl compounds; GO:0008061 chitin binding; GO:0097367 carbohydrate derivative binding; GO:0016787 hydrolase activity; GO:0004568 chitinase activity; GO:0003824 catalytic activity; GO:0005488 binding; GO:0016798 hydrolase activity, acting on glycosyl bonds;	K20547	CHIB; basic endochitinase B [EC:3.2.1.14]	osa01100 Metabolic pathways - Oryza sativa japonica (Japanese rice) (RefSeq); osa04016 MAPK signaling pathway - plant - Oryza sativa japonica (Japanese rice) (RefSeq); osa00520 Amino sugar and nucleotide sugar metabolism - Oryza sativa japonica (Japanese rice) (RefSeq);	IPR023346; IPR001002; IPR000726;	Lysozyme-like domain; Chitin-binding, type 1; Glycoside hydrolase, family 19, catalytic;
A0A077RFH6	rapid alkalinization factor-like	13.419	1.145	0.0207	1.127	0.0434	0.592	0.000166	extracellular
A0A077RFQ1	subtilisin-chymotrypsin inhibitor-2A-like	7.8499	1.150	0.00189	1.115	0.0448	1.000	0.98	extracellular	GO:0050794 regulation of cellular process; GO:0052548 regulation of endopeptidase activity; GO:0010951 negative regulation of endopeptidase activity; GO:0045861 negative regulation of proteolysis; GO:0006950 response to stress; GO:0080090 regulation of primary metabolic process; GO:0060255 regulation of macromolecule metabolic process; GO:0030162 regulation of proteolysis; GO:0031324 negative reg…		GO:0004867 serine-type endopeptidase inhibitor activity; GO:0030234 enzyme regulator activity; GO:0030414 peptidase inhibitor activity; GO:0061134 peptidase regulator activity; GO:0061135 endopeptidase regulator activity; GO:0098772 molecular function regulator; GO:0004857 enzyme inhibitor activity; GO:0004866 endopeptidase inhibitor activity;
A0A077RPE6	alpha-xylosidase 1-like	103.89	0.970	0.792	0.982	0.868	1.243	0.0655	chloroplast	GO:0008152 metabolic process; GO:0005975 carbohydrate metabolic process; GO:0044238 primary metabolic process; GO:0071704 organic substance metabolic process;		GO:0030246 carbohydrate binding; GO:0004553 hydrolase activity, hydrolyzing O-glycosyl compounds; GO:0016787 hydrolase activity; GO:0003824 catalytic activity; GO:0005488 binding; GO:0016798 hydrolase activity, acting on glycosyl bonds;	K15925			IPR011013; IPR013785; IPR031727; IPR025887; IPR017853;	Galactose mutarotase-like domain; Aldolase-type TIM barrel; Galactose mutarotase, N-terminal barrel; Glycoside hydrolase family 31, N-terminal domain; Glycoside hydrolase superfamily;
A0A077RPI9	16.9 kDa class I heat shock protein 1	16.895	1.082	0.315	1.102	0.255	0.993	0.917	cytoplasm				K13993	HSP20; HSP20 family protein	osa04141 Protein processing in endoplasmic reticulum - Oryza sativa japonica (Japanese rice) (RefSeq);	IPR002068; IPR008978;	Alpha crystallin/Hsp20 domain; HSP20-like chaperone;
A0A077RPZ3	uncharacterized protein LOC109760831	65.471							nucleus
A0A077RQW3	peptide-N4-(N-acetyl-beta-glucosaminyl)asparagine amidase A-like	59.546	1.056		1.045		1.347		chloroplast
A0A077RQX0	enoyl-CoA delta isomerase 2, peroxisomal-like	24.599							chloroplast	GO:0008152 metabolic process;		GO:0003824 catalytic activity;				IPR029045;	ClpP/crotonase-like domain;
A0A077RR09	uncharacterized protein LOC109753731	14.929	0.966	0.452	0.987	0.822	0.875	0.0916	chloroplast
A0A077RR83	peptide-N4-(N-acetyl-beta-glucosaminyl)asparagine amidase A-like	63.516	1.072		1.066		1.239		chloroplast
A0A077RRV1	Bowman-Birk type trypsin inhibitor-like isoform X1	30.57	1.000	0.996	0.902	0.381	0.678	0.0846	chloroplast	GO:0052548 regulation of endopeptidase activity; GO:0050794 regulation of cellular process; GO:0010951 negative regulation of endopeptidase activity; GO:0045861 negative regulation of proteolysis; GO:0080090 regulation of primary metabolic process; GO:0060255 regulation of macromolecule metabolic process; GO:0048523 negative regulation of cellular process; GO:0048519 negative regulation of biolog…	GO:0005576 extracellular region;	GO:0004867 serine-type endopeptidase inhibitor activity; GO:0030234 enzyme regulator activity; GO:0030414 peptidase inhibitor activity; GO:0061134 peptidase regulator activity; GO:0061135 endopeptidase regulator activity; GO:0098772 molecular function regulator; GO:0004857 enzyme inhibitor activity; GO:0004866 endopeptidase inhibitor activity;				IPR000877;	Proteinase inhibitor I12, Bowman-Birk;
A0A077RTG8	malate dehydrogenase 1, mitochondrial-like	35.452	0.949		0.887		0.850		mitochondria	GO:0072350 tricarboxylic acid metabolic process; GO:0043648 dicarboxylic acid metabolic process; GO:0055114 oxidation-reduction process; GO:0044281 small molecule metabolic process; GO:0006099 tricarboxylic acid cycle; GO:0044763 single-organism cellular process; GO:0044699 single-organism process; GO:0005975 carbohydrate metabolic process; GO:0044238 primary metabolic process; GO:0045333 cellula…		GO:0016614 oxidoreductase activity, acting on CH-OH group of donors; GO:0016616 oxidoreductase activity, acting on the CH-OH group of donors, NAD or NADP as acceptor; GO:0016615 malate dehydrogenase activity; GO:0003824 catalytic activity; GO:0030060 L-malate dehydrogenase activity; GO:0016491 oxidoreductase activity;	K00026	MDH2; malate dehydrogenase [EC:1.1.1.37]	osa01200 Carbon metabolism - Oryza sativa japonica (Japanese rice) (RefSeq); osa01100 Metabolic pathways - Oryza sativa japonica (Japanese rice) (RefSeq); osa00620 Pyruvate metabolism - Oryza sativa japonica (Japanese rice) (RefSeq); osa00020 Citrate cycle (TCA cycle) - Oryza sativa japonica (Japanese rice) (RefSeq); osa00630 Glyoxylate and dicarboxylate metabolism - Oryza sativa japonica (Japane…	IPR022383; IPR016040; IPR001236; IPR015955;	Lactate/malate dehydrogenase, C-terminal; NAD(P)-binding domain; Lactate/malate dehydrogenase, N-terminal; Lactate dehydrogenase/glycoside hydrolase, family 4, C-terminal;
A0A077RTW4	phytochrome-associated serine/threonine-protein phosphatase	34.748	1.001	0.994	1.008	0.907	1.202	0.11	cytoplasm	GO:0044267 cellular protein metabolic process; GO:0044238 primary metabolic process; GO:0006470 protein dephosphorylation; GO:0016311 dephosphorylation; GO:0044237 cellular metabolic process; GO:0006796 phosphate-containing compound metabolic process; GO:0071704 organic substance metabolic process; GO:0008152 metabolic process; GO:0006793 phosphorus metabolic process; GO:0044260 cellular macromol…		GO:0016787 hydrolase activity; GO:0004721 phosphoprotein phosphatase activity; GO:0042578 phosphoric ester hydrolase activity; GO:0003824 catalytic activity; GO:0016791 phosphatase activity; GO:0016788 hydrolase activity, acting on ester bonds;	K15498			IPR029052; IPR004843; IPR006186;	Metallo-dependent phosphatase-like; Calcineurin-like phosphoesterase domain, ApaH type; Serine/threonine-specific protein phosphatase/bis(5-nucleosyl)-tetraphosphatase;
A0A077RU01	2-hydroxyacyl-CoA lyase	60.284	1.030		1.005		0.927		chloroplast			GO:0000287 magnesium ion binding; GO:0019842 vitamin binding; GO:0043167 ion binding; GO:0048037 cofactor binding; GO:1901681 sulfur compound binding; GO:0030976 thiamine pyrophosphate binding; GO:1901363 heterocyclic compound binding; GO:0097159 organic cyclic compound binding; GO:0003824 catalytic activity; GO:0005488 binding; GO:0043169 cation binding; GO:0046872 metal ion binding; GO:0043168 …	K12261	HACL1; 2-hydroxyacyl-CoA lyase 1 [EC:4.1.-.-]	osa04146 Peroxisome - Oryza sativa japonica (Japanese rice) (RefSeq);	IPR012000; IPR029035; IPR029061; IPR011766; IPR012001;	Thiamine pyrophosphate enzyme, central domain; DHS-like NAD/FAD-binding domain; Thiamin diphosphate-binding fold; Thiamine pyrophosphate enzyme, C-terminal TPP-binding; Thiamine pyrophosphate enzyme, N-terminal TPP-binding domain;
A0A077RUJ0	probable carboxylesterase 15	35.27	0.952		1.074		0.890		cytoplasm	GO:0008152 metabolic process;		GO:0016787 hydrolase activity; GO:0003824 catalytic activity;				IPR029058; IPR013094;	Alpha/Beta hydrolase fold; Alpha/beta hydrolase fold-3;
A0A077RUY1	probable calcium-binding protein CML16	20.135							chloroplast			GO:0043169 cation binding; GO:0046872 metal ion binding; GO:0005509 calcium ion binding; GO:0005488 binding; GO:0043167 ion binding;	K13448	CML; calcium-binding protein CML	osa04626 Plant-pathogen interaction - Oryza sativa japonica (Japanese rice) (RefSeq);	IPR002048; IPR011992;	EF-hand domain; EF-hand domain pair;
A0A077RVD7	uncharacterized protein At4g28440-like	15.415	0.909	0.00386	0.969	0.135	0.760	0.000156	cytoplasm				K07466	RFA1; replication factor A1	osa03030 DNA replication - Oryza sativa japonica (Japanese rice) (RefSeq); osa03420 Nucleotide excision repair - Oryza sativa japonica (Japanese rice) (RefSeq); osa03430 Mismatch repair - Oryza sativa japonica (Japanese rice) (RefSeq); osa03440 Homologous recombination - Oryza sativa japonica (Japanese rice) (RefSeq);	IPR012340;	Nucleic acid-binding, OB-fold;
A0A077RVJ6	PREDICTED: leucine-rich repeat extensin-like protein 2	76.36	0.911	0.162	1.004	0.936	0.734	0.00565	nucleus			GO:0005515 protein binding; GO:0005488 binding;				IPR000270;	PB1 domain;
A0A077RVZ2	zinc finger protein ZAT11-like	20.639	1.305		1.318		1.065		nucleus			GO:0097159 organic cyclic compound binding; GO:1901363 heterocyclic compound binding; GO:0005488 binding; GO:0003676 nucleic acid binding; GO:0043167 ion binding; GO:0043169 cation binding; GO:0046872 metal ion binding;				IPR015880; IPR007087; IPR013087;	Zinc finger, C2H2-like; Zinc finger, C2H2; Zinc finger C2H2-type/integrase DNA-binding domain;
A0A077RW63	E3 ubiquitin-protein ligase CHFR	40.357							chloroplast			GO:0043169 cation binding; GO:0046872 metal ion binding; GO:0005515 protein binding; GO:0008270 zinc ion binding; GO:0046914 transition metal ion binding; GO:0005488 binding; GO:0043167 ion binding;				IPR011990; IPR001841; IPR013083;	Tetratricopeptide-like helical domain; Zinc finger, RING-type; Zinc finger, RING/FYVE/PHD-type;
A0A077RW85	PREDICTED: calmodulin-3-like	16.663	1.001	0.972	1.098	0.0239	0.994	0.876	nucleus			GO:0043169 cation binding; GO:0046872 metal ion binding; GO:0005509 calcium ion binding; GO:0005488 binding; GO:0043167 ion binding;				IPR011992; IPR002048;	EF-hand domain pair; EF-hand domain;
A0A077RWL8	GTP-binding protein SAR1A-like	22.112							cytoplasm	GO:0045184 establishment of protein localization; GO:0006810 transport; GO:0046907 intracellular transport; GO:0070727 cellular macromolecule localization; GO:0051649 establishment of localization in cell; GO:0016192 vesicle-mediated transport; GO:0006886 intracellular protein transport; GO:0071702 organic substance transport; GO:0008104 protein localization; GO:0033036 macromolecule localization…	GO:0043226 organelle; GO:0043231 intracellular membrane-bounded organelle; GO:0043229 intracellular organelle; GO:0005783 endoplasmic reticulum; GO:0044464 cell part; GO:0005622 intracellular; GO:0005737 cytoplasm; GO:0012505 endomembrane system; GO:0044424 intracellular part; GO:0005794 Golgi apparatus; GO:0043227 membrane-bounded organelle; GO:0005623 cell; GO:0044444 cytoplasmic part;	GO:1901265 nucleoside phosphate binding; GO:0001882 nucleoside binding; GO:0043167 ion binding; GO:0000166 nucleotide binding; GO:1901363 heterocyclic compound binding; GO:0097159 organic cyclic compound binding; GO:0032549 ribonucleoside binding; GO:0097367 carbohydrate derivative binding; GO:0032553 ribonucleotide binding; GO:0005488 binding; GO:0032550 purine ribonucleoside binding; GO:0043168…	K07953	SAR1; GTP-binding protein SAR1 [EC:3.6.5.-]	osa04141 Protein processing in endoplasmic reticulum - Oryza sativa japonica (Japanese rice) (RefSeq);	IPR005225; IPR027417;	Small GTP-binding protein domain; P-loop containing nucleoside triphosphate hydrolase;
A0A077RX59	translation machinery-associated protein 22	21.349							cytoplasm	GO:0006518 peptide metabolic process; GO:0043043 peptide biosynthetic process; GO:0044267 cellular protein metabolic process; GO:0006807 nitrogen compound metabolic process; GO:0009058 biosynthetic process; GO:0043603 cellular amide metabolic process; GO:0044238 primary metabolic process; GO:1901566 organonitrogen compound biosynthetic process; GO:0044237 cellular metabolic process; GO:1901576 or…	GO:0005840 ribosome; GO:0043226 organelle; GO:0043229 intracellular organelle; GO:0043232 intracellular non-membrane-bounded organelle; GO:0044464 cell part; GO:0005622 intracellular; GO:0005737 cytoplasm; GO:0032991 macromolecular complex; GO:0044424 intracellular part; GO:1990904 ribonucleoprotein complex; GO:0005623 cell; GO:0030529 intracellular ribonucleoprotein complex; GO:0044444 cytoplasm…	GO:0097159 organic cyclic compound binding; GO:1901363 heterocyclic compound binding; GO:0003723 RNA binding; GO:0008135 translation factor activity, RNA binding; GO:0005488 binding; GO:0003676 nucleic acid binding; GO:0003743 translation initiation factor activity;				IPR001950;	SUI1 domain;
A0A077RX64	17.5 kDa class II heat shock protein	17.55	0.819	0.0103	0.866	0.0167	0.887	0.028	cytoplasm				K13993	HSP20; HSP20 family protein	osa04141 Protein processing in endoplasmic reticulum - Oryza sativa japonica (Japanese rice) (RefSeq);	IPR002068; IPR008978;	Alpha crystallin/Hsp20 domain; HSP20-like chaperone;
A0A077RX76	acyl transferase 9	46.415							cytoplasm			GO:0016746 transferase activity, transferring acyl groups; GO:0016747 transferase activity, transferring acyl groups other than amino-acyl groups; GO:0003824 catalytic activity; GO:0016740 transferase activity;				IPR023213;	Chloramphenicol acetyltransferase-like domain;
A0A077RXJ4	uncharacterized protein LOC109786926	7.2673	1.009		1.095		1.256		extracellular
A0A077RXP2	prefoldin subunit 6	15.125							cytoplasm,nucleus	GO:0006457 protein folding; GO:0009987 cellular process;	GO:0016272 prefoldin complex; GO:0032991 macromolecular complex; GO:0043234 protein complex;	GO:0005515 protein binding; GO:0051082 unfolded protein binding; GO:0005488 binding;	K04798
A0A077RXS4	26S protease regulatory subunit 6A homolog	48.253	0.964	0.355	1.059	0.024	0.937	0.052	cytoplasm	GO:1901575 organic substance catabolic process; GO:0008152 metabolic process; GO:0030163 protein catabolic process; GO:0009057 macromolecule catabolic process; GO:0043170 macromolecule metabolic process; GO:0019538 protein metabolic process; GO:0044238 primary metabolic process; GO:0009056 catabolic process; GO:0071704 organic substance metabolic process;	GO:0044424 intracellular part; GO:0005623 cell; GO:0044464 cell part; GO:0005622 intracellular; GO:0005737 cytoplasm;	GO:0005524 ATP binding; GO:1901265 nucleoside phosphate binding; GO:0001882 nucleoside binding; GO:0043167 ion binding; GO:0016787 hydrolase activity; GO:0000166 nucleotide binding; GO:0097159 organic cyclic compound binding; GO:1901363 heterocyclic compound binding; GO:0032549 ribonucleoside binding; GO:0097367 carbohydrate derivative binding; GO:0003824 catalytic activity; GO:0032553 ribonucleo…	K03065	PSMC3; 26S proteasome regulatory subunit T5	osa03050 Proteasome - Oryza sativa japonica (Japanese rice) (RefSeq);	IPR003593; IPR003959; IPR027417;	AAA+ ATPase domain; ATPase, AAA-type, core; P-loop containing nucleoside triphosphate hydrolase;
A0A077RY90	thiamine thiazole synthase 2, chloroplastic	36.137	1.000	0.985	1.029	0.21	0.914	0.0366	chloroplast	GO:0044699 single-organism process; GO:0008152 metabolic process; GO:0055114 oxidation-reduction process; GO:0044710 single-organism metabolic process;		GO:0003824 catalytic activity; GO:0016491 oxidoreductase activity;				IPR023753;	FAD/NAD(P)-binding domain;
A0A077RYW2	probable mitochondrial-processing peptidase subunit beta, mitochondrial	55.405	0.929		1.067		1.024		mitochondria	GO:0006508 proteolysis; GO:0008152 metabolic process; GO:0043170 macromolecule metabolic process; GO:0019538 protein metabolic process; GO:0044238 primary metabolic process; GO:0071704 organic substance metabolic process;		GO:0004175 endopeptidase activity; GO:0004222 metalloendopeptidase activity; GO:0008233 peptidase activity; GO:0003824 catalytic activity; GO:0005488 binding; GO:0043167 ion binding; GO:0070011 peptidase activity, acting on L-amino acid peptides; GO:0043169 cation binding; GO:0046872 metal ion binding; GO:0008237 metallopeptidase activity; GO:0016787 hydrolase activity;	K17732			IPR007863; IPR011765; IPR011249; IPR011237;	Peptidase M16, C-terminal; Peptidase M16, N-terminal; Metalloenzyme, LuxS/M16 peptidase-like; Peptidase M16 domain;
A0A077RZ13	GTP-binding protein SAR1A-like	21.941	1.032	0.12	1.014	0.427	1.141	9.18e-08	cytoplasm	GO:0045184 establishment of protein localization; GO:0006810 transport; GO:0046907 intracellular transport; GO:0070727 cellular macromolecule localization; GO:0051649 establishment of localization in cell; GO:0016192 vesicle-mediated transport; GO:0006886 intracellular protein transport; GO:0071702 organic substance transport; GO:0008104 protein localization; GO:0033036 macromolecule localization…	GO:0043226 organelle; GO:0043231 intracellular membrane-bounded organelle; GO:0043229 intracellular organelle; GO:0005783 endoplasmic reticulum; GO:0044464 cell part; GO:0005622 intracellular; GO:0005737 cytoplasm; GO:0012505 endomembrane system; GO:0044424 intracellular part; GO:0005794 Golgi apparatus; GO:0043227 membrane-bounded organelle; GO:0005623 cell; GO:0044444 cytoplasmic part;	GO:1901265 nucleoside phosphate binding; GO:0001882 nucleoside binding; GO:0043167 ion binding; GO:0000166 nucleotide binding; GO:1901363 heterocyclic compound binding; GO:0097159 organic cyclic compound binding; GO:0032549 ribonucleoside binding; GO:0097367 carbohydrate derivative binding; GO:0032553 ribonucleotide binding; GO:0005488 binding; GO:0032550 purine ribonucleoside binding; GO:0043168…	K07953	SAR1; GTP-binding protein SAR1 [EC:3.6.5.-]	osa04141 Protein processing in endoplasmic reticulum - Oryza sativa japonica (Japanese rice) (RefSeq);	IPR005225; IPR027417;	Small GTP-binding protein domain; P-loop containing nucleoside triphosphate hydrolase;
A0A077RZP0	pathogen-related protein	27.962							mitochondria							IPR032710;	NTF2-like domain;
A0A077RZP2	esterase PIR7B-like	29.54							chloroplast				K08233	E3.1.1.78; polyneuridine-aldehyde esterase [EC:3.1.1.78]	osa00901 Indole alkaloid biosynthesis - Oryza sativa japonica (Japanese rice) (RefSeq); osa01110 Biosynthesis of secondary metabolites - Oryza sativa japonica (Japanese rice) (RefSeq);	IPR029058; IPR000073;	Alpha/Beta hydrolase fold; Alpha/beta hydrolase fold-1;
A0A077RZT0	chaperone protein dnaJ 49	42.493	1.020	0.709	0.938	0.234	1.067	0.21	endoplasmic reticulum				K09518	DNAJB12; DnaJ homolog subfamily B member 12	osa04141 Protein processing in endoplasmic reticulum - Oryza sativa japonica (Japanese rice) (RefSeq);	IPR015399; IPR001623;	Domain of unknown function DUF1977, DnaJ-like; DnaJ domain;
A0A077S0B2	lysosomal Pro-X carboxypeptidase	57.185	1.054		1.080		1.447		vacuolar membrane	GO:0006508 proteolysis; GO:0008152 metabolic process; GO:0043170 macromolecule metabolic process; GO:0019538 protein metabolic process; GO:0044238 primary metabolic process; GO:0071704 organic substance metabolic process;		GO:0070011 peptidase activity, acting on L-amino acid peptides; GO:0016787 hydrolase activity; GO:0008233 peptidase activity; GO:0003824 catalytic activity; GO:0017171 serine hydrolase activity; GO:0008236 serine-type peptidase activity;	K01285			IPR029058;	Alpha/Beta hydrolase fold;
A0A077S1E1	BAG family molecular chaperone regulator 4	28.783	0.975		0.938		0.914		chloroplast			GO:0005515 protein binding; GO:0051087 chaperone binding; GO:0005488 binding;				IPR003103; IPR029071; IPR000626;	BAG domain; Ubiquitin-related domain; Ubiquitin domain;
A0A077S290	ras-related protein RABA1f-like isoform X2	24.055							cytoplasm	GO:0050794 regulation of cellular process; GO:0044700 single organism signaling; GO:0051716 cellular response to stimulus; GO:0007165 signal transduction; GO:0050789 regulation of biological process; GO:0007154 cell communication; GO:0035556 intracellular signal transduction; GO:0044699 single-organism process; GO:0007264 small GTPase mediated signal transduction; GO:0023052 signaling; GO:0050896…	GO:0005623 cell; GO:0005622 intracellular; GO:0044464 cell part;	GO:1901265 nucleoside phosphate binding; GO:0001882 nucleoside binding; GO:0043167 ion binding; GO:0000166 nucleotide binding; GO:0097159 organic cyclic compound binding; GO:1901363 heterocyclic compound binding; GO:0032549 ribonucleoside binding; GO:0097367 carbohydrate derivative binding; GO:0032553 ribonucleotide binding; GO:0005488 binding; GO:0032550 purine ribonucleoside binding; GO:0043168…	K07976			IPR005225; IPR027417;	Small GTP-binding protein domain; P-loop containing nucleoside triphosphate hydrolase;
A0A077S2C4	DNA repair RAD52-like protein 1, mitochondrial	20.353	1.087		1.128		1.239		mitochondria
A0A077S3V2	aspartate aminotransferase, cytoplasmic	49.518	0.953	0.0223	0.959	0.0298	1.080	0.0017	chloroplast	GO:0044281 small molecule metabolic process; GO:0044763 single-organism cellular process; GO:0006807 nitrogen compound metabolic process; GO:0044699 single-organism process; GO:0009058 biosynthetic process; GO:0044238 primary metabolic process; GO:0044237 cellular metabolic process; GO:0071704 organic substance metabolic process; GO:0008152 metabolic process; GO:0006520 cellular amino acid metabo…		GO:0097159 organic cyclic compound binding; GO:1901363 heterocyclic compound binding; GO:0016769 transferase activity, transferring nitrogenous groups; GO:0004069 L-aspartate:2-oxoglutarate aminotransferase activity; GO:0003824 catalytic activity; GO:0005488 binding; GO:0043167 ion binding; GO:0043168 anion binding; GO:0080130 L-phenylalanine:2-oxoglutarate aminotransferase activity; GO:0008483 t…	K14454	GOT1; aspartate aminotransferase, cytoplasmic [EC:2.6.1.1]	osa01230 Biosynthesis of amino acids - Oryza sativa japonica (Japanese rice) (RefSeq); osa00960 Tropane, piperidine and pyridine alkaloid biosynthesis - Oryza sativa japonica (Japanese rice) (RefSeq); osa00250 Alanine, aspartate and glutamate metabolism - Oryza sativa japonica (Japanese rice) (RefSeq); osa01210 2-Oxocarboxylic acid metabolism - Oryza sativa japonica (Japanese rice) (RefSeq); osa0…	IPR015424; IPR004839; IPR015421;	Pyridoxal phosphate-dependent transferase; Aminotransferase, class I/classII; Pyridoxal phosphate-dependent transferase, major region, subdomain 1;
A0A077S4K0	protein disulfide isomerase-like 1-4	64.389							chloroplast	GO:0050794 regulation of cellular process; GO:0042592 homeostatic process; GO:0065008 regulation of biological quality; GO:0050789 regulation of biological process; GO:0045454 cell redox homeostasis; GO:0044763 single-organism cellular process; GO:0019725 cellular homeostasis; GO:0044699 single-organism process; GO:0009987 cellular process; GO:0065007 biological regulation;	GO:0043226 organelle; GO:0043231 intracellular membrane-bounded organelle; GO:0043229 intracellular organelle; GO:0005783 endoplasmic reticulum; GO:0044464 cell part; GO:0005622 intracellular; GO:0005737 cytoplasm; GO:0012505 endomembrane system; GO:0044424 intracellular part; GO:0043227 membrane-bounded organelle; GO:0005623 cell; GO:0044444 cytoplasmic part;	GO:0016864 intramolecular oxidoreductase activity, transposing S-S bonds; GO:0016860 intramolecular oxidoreductase activity; GO:0016853 isomerase activity; GO:0003756 protein disulfide isomerase activity; GO:0003824 catalytic activity;	K09580	PDIA1; protein disulfide-isomerase A1 [EC:5.3.4.1]	osa04141 Protein processing in endoplasmic reticulum - Oryza sativa japonica (Japanese rice) (RefSeq);	IPR005788; IPR013766; IPR012336;	Disulphide isomerase; Thioredoxin domain; Thioredoxin-like fold;
A0A077S6B3	fructokinase-1-like	34.741	0.954	0.0665	0.976	0.0948	1.005	0.847	cytoplasm	GO:0016310 phosphorylation; GO:0044281 small molecule metabolic process; GO:0044699 single-organism process; GO:0005975 carbohydrate metabolic process; GO:0044238 primary metabolic process; GO:0044237 cellular metabolic process; GO:0006796 phosphate-containing compound metabolic process; GO:0071704 organic substance metabolic process; GO:0044723 single-organism carbohydrate metabolic process; GO:…		GO:0019200 carbohydrate kinase activity; GO:0016301 kinase activity; GO:0016773 phosphotransferase activity, alcohol group as acceptor; GO:0003824 catalytic activity; GO:0004747 ribokinase activity; GO:0016740 transferase activity; GO:0016772 transferase activity, transferring phosphorus-containing groups;	K00847	E2.7.1.4; fructokinase [EC:2.7.1.4]	osa01100 Metabolic pathways - Oryza sativa japonica (Japanese rice) (RefSeq); osa00500 Starch and sucrose metabolism - Oryza sativa japonica (Japanese rice) (RefSeq); osa00051 Fructose and mannose metabolism - Oryza sativa japonica (Japanese rice) (RefSeq); osa00520 Amino sugar and nucleotide sugar metabolism - Oryza sativa japonica (Japanese rice) (RefSeq);	IPR011611; IPR029056;	Carbohydrate kinase PfkB; Ribokinase-like;
A0A080YTV0	alpha-amylase/subtilisin inhibitor-like	26.892	0.930		0.869		0.842		cytoplasm	GO:0050794 regulation of cellular process; GO:0052548 regulation of endopeptidase activity; GO:0010951 negative regulation of endopeptidase activity; GO:0045861 negative regulation of proteolysis; GO:0080090 regulation of primary metabolic process; GO:0060255 regulation of macromolecule metabolic process; GO:0030162 regulation of proteolysis; GO:0031324 negative regulation of cellular metabolic p…		GO:0030234 enzyme regulator activity; GO:0030414 peptidase inhibitor activity; GO:0061134 peptidase regulator activity; GO:0061135 endopeptidase regulator activity; GO:0004857 enzyme inhibitor activity; GO:0098772 molecular function regulator; GO:0004866 endopeptidase inhibitor activity;				IPR011065;	Kunitz inhibitor ST1-like;
A0A080YU29	uncharacterized protein LOC109758398	35.132	1.044		1.071		1.434		chloroplast		GO:0031224 intrinsic component of membrane; GO:0016020 membrane; GO:0016021 integral component of membrane; GO:0044425 membrane part;
A0A080YU49	thioredoxin Y, chloroplastic-like	18.043	1.102	0.0719	1.013	0.791	1.109	0.0624	chloroplast	GO:0050794 regulation of cellular process; GO:0065008 regulation of biological quality; GO:0055114 oxidation-reduction process; GO:0045454 cell redox homeostasis; GO:0044281 small molecule metabolic process; GO:0044763 single-organism cellular process; GO:0019725 cellular homeostasis; GO:0018904 ether metabolic process; GO:0044699 single-organism process; GO:0071704 organic substance metabolic pr…	GO:0005623 cell;	GO:0015035 protein disulfide oxidoreductase activity; GO:0016667 oxidoreductase activity, acting on a sulfur group of donors; GO:0015036 disulfide oxidoreductase activity; GO:0003824 catalytic activity; GO:0016491 oxidoreductase activity;				IPR013766; IPR012336;	Thioredoxin domain; Thioredoxin-like fold;
A0A080YUF9	uncharacterized protein LOC109731740	11.856							mitochondria
A0A080YUW6	pectin acetylesterase 5-like	46.689	1.076	0.145	1.001	0.987	1.176	0.062	nucleus	GO:0071554 cell wall organization or biogenesis; GO:0016043 cellular component organization; GO:0071555 cell wall organization; GO:0009987 cellular process; GO:0045229 external encapsulating structure organization; GO:0071840 cellular component organization or biogenesis;	GO:0016020 membrane; GO:0030312 external encapsulating structure; GO:0044425 membrane part; GO:0044464 cell part; GO:0071944 cell periphery; GO:0031224 intrinsic component of membrane; GO:0005618 cell wall; GO:0005623 cell; GO:0005576 extracellular region; GO:0016021 integral component of membrane;	GO:0016787 hydrolase activity; GO:0003824 catalytic activity;				IPR029058;	Alpha/Beta hydrolase fold;
A0A080YUW8	protein H2A.6-like	18.773	0.747		0.907		0.451		nucleus		GO:0043229 intracellular organelle; GO:0043232 intracellular non-membrane-bounded organelle; GO:0044446 intracellular organelle part; GO:0032991 macromolecular complex; GO:0044424 intracellular part; GO:0005623 cell; GO:0044422 organelle part; GO:0044427 chromosomal part; GO:0000786 nucleosome; GO:0043228 non-membrane-bounded organelle; GO:0043231 intracellular membrane-bounded organelle; GO:0043…	GO:0097159 organic cyclic compound binding; GO:1901363 heterocyclic compound binding; GO:0003677 DNA binding; GO:0046982 protein heterodimerization activity; GO:0005488 binding; GO:0046983 protein dimerization activity; GO:0003676 nucleic acid binding; GO:0005515 protein binding;	K11251			IPR032454; IPR009072; IPR007125;	Histone H2A, C-terminal domain; Histone-fold; Histone H2A/H2B/H3;
A0A096UJY5	poly	91.888	1.015		1.105		1.202		nucleus	GO:0006486 protein glycosylation; GO:0043413 macromolecule glycosylation; GO:0009101 glycoprotein biosynthetic process; GO:0044763 single-organism cellular process; GO:0044267 cellular protein metabolic process; GO:0009100 glycoprotein metabolic process; GO:0044699 single-organism process; GO:0009058 biosynthetic process; GO:0044238 primary metabolic process; GO:0044237 cellular metabolic process…		GO:0016763 transferase activity, transferring pentosyl groups; GO:0016757 transferase activity, transferring glycosyl groups; GO:0003950 NAD+ ADP-ribosyltransferase activity; GO:0003824 catalytic activity; GO:0016740 transferase activity;	K10798	PARP; poly [ADP-ribose] polymerase [EC:2.4.2.30]	osa03410 Base excision repair - Oryza sativa japonica (Japanese rice) (RefSeq);	IPR008893; IPR004102; IPR012982; IPR012317; IPR001357;	WGR domain; Poly(ADP-ribose) polymerase, regulatory domain; PADR1 domain; Poly(ADP-ribose) polymerase, catalytic domain; BRCT domain;
A0A096UKU5	PREDICTED: 60S acidic ribosomal protein P2B	11.363	1.016	0.48	1.026	0.213	0.994	0.804	chloroplast	GO:0006518 peptide metabolic process; GO:0006414 translational elongation; GO:0043043 peptide biosynthetic process; GO:0044267 cellular protein metabolic process; GO:0006807 nitrogen compound metabolic process; GO:0009058 biosynthetic process; GO:0043603 cellular amide metabolic process; GO:0044238 primary metabolic process; GO:1901566 organonitrogen compound biosynthetic process; GO:1901576 orga…	GO:0005840 ribosome; GO:0043226 organelle; GO:0043229 intracellular organelle; GO:0043232 intracellular non-membrane-bounded organelle; GO:0044464 cell part; GO:0005622 intracellular; GO:0005737 cytoplasm; GO:0032991 macromolecular complex; GO:0044424 intracellular part; GO:1990904 ribonucleoprotein complex; GO:0005623 cell; GO:0030529 intracellular ribonucleoprotein complex; GO:0044444 cytoplasm…	GO:0003735 structural constituent of ribosome; GO:0005198 structural molecule activity;	K02943	RP-LP2; large subunit ribosomal protein LP2	osa03010 Ribosome - Oryza sativa japonica (Japanese rice) (RefSeq);
A0A096UL74	diacylglycerol kinase 5-like	55.306							nucleus	GO:0050794 regulation of cellular process; GO:0044700 single organism signaling; GO:0007205 protein kinase C-activating G-protein coupled receptor signaling pathway; GO:0051716 cellular response to stimulus; GO:0016310 phosphorylation; GO:0044699 single-organism process; GO:0023052 signaling; GO:0050896 response to stimulus; GO:0044237 cellular metabolic process; GO:0006796 phosphate-containing c…		GO:0005524 ATP binding; GO:1901265 nucleoside phosphate binding; GO:0016773 phosphotransferase activity, alcohol group as acceptor; GO:0001882 nucleoside binding; GO:0043167 ion binding; GO:0004143 diacylglycerol kinase activity; GO:0000166 nucleotide binding; GO:0097159 organic cyclic compound binding; GO:1901363 heterocyclic compound binding; GO:0032549 ribonucleoside binding; GO:0097367 carboh…	K00901	dgkA; diacylglycerol kinase (ATP) [EC:2.7.1.107]	osa00561 Glycerolipid metabolism - Oryza sativa japonica (Japanese rice) (RefSeq); osa01100 Metabolic pathways - Oryza sativa japonica (Japanese rice) (RefSeq); osa04070 Phosphatidylinositol signaling system - Oryza sativa japonica (Japanese rice) (RefSeq); osa00564 Glycerophospholipid metabolism - Oryza sativa japonica (Japanese rice) (RefSeq); osa01110 Biosynthesis of secondary metabolites - Or…	IPR001206; IPR016064; IPR000756;	Diacylglycerol kinase, catalytic domain; NAD kinase/diacylglycerol kinase-like domain; Diacylglycerol kinase, accessory domain;
A0A096UL83	aldose 1-epimerase-like	39.955							chloroplast	GO:0044723 single-organism carbohydrate metabolic process; GO:0008152 metabolic process; GO:0044710 single-organism metabolic process; GO:0044281 small molecule metabolic process; GO:0005996 monosaccharide metabolic process; GO:0044699 single-organism process; GO:0044238 primary metabolic process; GO:0005975 carbohydrate metabolic process; GO:0019318 hexose metabolic process; GO:0071704 organic s…		GO:0016853 isomerase activity; GO:0003824 catalytic activity; GO:0016854 racemase and epimerase activity; GO:0016857 racemase and epimerase activity, acting on carbohydrates and derivatives; GO:0005488 binding; GO:0030246 carbohydrate binding; GO:0004034 aldose 1-epimerase activity;	K01785	galM; aldose 1-epimerase [EC:5.1.3.3]	osa01100 Metabolic pathways - Oryza sativa japonica (Japanese rice) (RefSeq); osa00010 Glycolysis / Gluconeogenesis - Oryza sativa japonica (Japanese rice) (RefSeq); osa01110 Biosynthesis of secondary metabolites - Oryza sativa japonica (Japanese rice) (RefSeq); osa00052 Galactose metabolism - Oryza sativa japonica (Japanese rice) (RefSeq);	IPR011013; IPR014718;	Galactose mutarotase-like domain; Glycoside hydrolase-type carbohydrate-binding;
A0A096ULF3	probable carboxylesterase Os04g0669500	23.69							chloroplast			GO:0016787 hydrolase activity; GO:0003824 catalytic activity;	K06130	LYPLA2; lysophospholipase II [EC:3.1.1.5]	osa00564 Glycerophospholipid metabolism - Oryza sativa japonica (Japanese rice) (RefSeq);	IPR029058; IPR003140;	Alpha/Beta hydrolase fold; Phospholipase/carboxylesterase/thioesterase;
A0A096ULQ1	aldose 1-epimerase	36.305	1.109	0.14	1.106	0.16	1.178	0.0738	cytoskeleton	GO:0044723 single-organism carbohydrate metabolic process; GO:0008152 metabolic process; GO:0044710 single-organism metabolic process; GO:0044281 small molecule metabolic process; GO:0005996 monosaccharide metabolic process; GO:0044699 single-organism process; GO:0044238 primary metabolic process; GO:0005975 carbohydrate metabolic process; GO:0019318 hexose metabolic process; GO:0071704 organic s…		GO:0016853 isomerase activity; GO:0003824 catalytic activity; GO:0016854 racemase and epimerase activity; GO:0016857 racemase and epimerase activity, acting on carbohydrates and derivatives; GO:0005488 binding; GO:0030246 carbohydrate binding; GO:0004034 aldose 1-epimerase activity;	K01785	galM; aldose 1-epimerase [EC:5.1.3.3]	osa01100 Metabolic pathways - Oryza sativa japonica (Japanese rice) (RefSeq); osa00010 Glycolysis / Gluconeogenesis - Oryza sativa japonica (Japanese rice) (RefSeq); osa01110 Biosynthesis of secondary metabolites - Oryza sativa japonica (Japanese rice) (RefSeq); osa00052 Galactose metabolism - Oryza sativa japonica (Japanese rice) (RefSeq);	IPR011013; IPR014718;	Galactose mutarotase-like domain; Glycoside hydrolase-type carbohydrate-binding;
A0A096UMK8	26S protease regulatory subunit 4 homolog	37.07	0.934		1.048		0.945		cytoplasm	GO:1901575 organic substance catabolic process; GO:0008152 metabolic process; GO:0030163 protein catabolic process; GO:0009057 macromolecule catabolic process; GO:0043170 macromolecule metabolic process; GO:0019538 protein metabolic process; GO:0044238 primary metabolic process; GO:0009056 catabolic process; GO:0071704 organic substance metabolic process;	GO:0044424 intracellular part; GO:0005623 cell; GO:0044464 cell part; GO:0005622 intracellular; GO:0005737 cytoplasm;	GO:0005524 ATP binding; GO:1901265 nucleoside phosphate binding; GO:0001882 nucleoside binding; GO:0043167 ion binding; GO:0016787 hydrolase activity; GO:0000166 nucleotide binding; GO:0097159 organic cyclic compound binding; GO:1901363 heterocyclic compound binding; GO:0032549 ribonucleoside binding; GO:0097367 carbohydrate derivative binding; GO:0003824 catalytic activity; GO:0032553 ribonucleo…	K03062	PSMC1; 26S proteasome regulatory subunit T2	osa03050 Proteasome - Oryza sativa japonica (Japanese rice) (RefSeq);	IPR003959; IPR003593; IPR027417;	ATPase, AAA-type, core; AAA+ ATPase domain; P-loop containing nucleoside triphosphate hydrolase;
A0A096UMQ1	sucrose synthase 2	92.681	0.945	0.165	0.944	0.0493	1.049	0.0934	cytoplasm	GO:0044723 single-organism carbohydrate metabolic process; GO:0008152 metabolic process; GO:0005985 sucrose metabolic process; GO:0044262 cellular carbohydrate metabolic process; GO:0044710 single-organism metabolic process; GO:0044763 single-organism cellular process; GO:0044699 single-organism process; GO:0009311 oligosaccharide metabolic process; GO:0005984 disaccharide metabolic process; GO:0…		GO:0016758 transferase activity, transferring hexosyl groups; GO:0003824 catalytic activity; GO:0035251 UDP-glucosyltransferase activity; GO:0008194 UDP-glycosyltransferase activity; GO:0046527 glucosyltransferase activity; GO:0016757 transferase activity, transferring glycosyl groups; GO:0016157 sucrose synthase activity; GO:0016740 transferase activity;	K00695	E2.4.1.13; sucrose synthase [EC:2.4.1.13]	osa01100 Metabolic pathways - Oryza sativa japonica (Japanese rice) (RefSeq); osa00500 Starch and sucrose metabolism - Oryza sativa japonica (Japanese rice) (RefSeq);	IPR000368; IPR001296;	Sucrose synthase; Glycosyl transferase, family 1;
A0A096UMW2	mannosyl-oligosaccharide 1,2-alpha-mannosidase MNS1-like isoform X1	51.825	1.109		1.056		1.279		nucleus	GO:0008152 metabolic process;	GO:0016020 membrane;	GO:0015923 mannosidase activity; GO:0015924 mannosyl-oligosaccharide mannosidase activity; GO:0003824 catalytic activity; GO:0005488 binding; GO:0043167 ion binding; GO:0016798 hydrolase activity, acting on glycosyl bonds; GO:0004559 alpha-mannosidase activity; GO:0043169 cation binding; GO:0046872 metal ion binding; GO:0004553 hydrolase activity, hydrolyzing O-glycosyl compounds; GO:0016787 hydr…
A0A096UMY1	acetyl-coenzyme A synthetase, chloroplastic/glyoxysomal-like	70.226							cytoplasm	GO:0019427 acetyl-CoA biosynthetic process from acetate; GO:0051188 cofactor biosynthetic process; GO:0044699 single-organism process; GO:0009058 biosynthetic process; GO:0044237 cellular metabolic process; GO:0035384 thioester biosynthetic process; GO:0044272 sulfur compound biosynthetic process; GO:0071704 organic substance metabolic process; GO:0006085 acetyl-CoA biosynthetic process; GO:00081…		GO:0005524 ATP binding; GO:1901265 nucleoside phosphate binding; GO:0016405 CoA-ligase activity; GO:0001882 nucleoside binding; GO:0043167 ion binding; GO:0016874 ligase activity; GO:0016877 ligase activity, forming carbon-sulfur bonds; GO:0000166 nucleotide binding; GO:0097159 organic cyclic compound binding; GO:1901363 heterocyclic compound binding; GO:0003987 acetate-CoA ligase activity; GO:00…	K01895	ACSS; acetyl-CoA synthetase [EC:6.2.1.1]	osa00640 Propanoate metabolism - Oryza sativa japonica (Japanese rice) (RefSeq); osa01200 Carbon metabolism - Oryza sativa japonica (Japanese rice) (RefSeq); osa01100 Metabolic pathways - Oryza sativa japonica (Japanese rice) (RefSeq); osa00620 Pyruvate metabolism - Oryza sativa japonica (Japanese rice) (RefSeq); osa00010 Glycolysis / Gluconeogenesis - Oryza sativa japonica (Japanese rice) (RefSe…	IPR032387; IPR025110; IPR000873;	Acetyl-coenzyme A synthetase, N-terminal domain; AMP-binding enzyme C-terminal domain; AMP-dependent synthetase/ligase;
A0A096UMY8	uncharacterized protein LOC109774035	22.617	0.935	0.0049	1.004	0.899	0.900	0.00163	chloroplast
A0A096UMZ0	60S ribosomal protein L7-2-like	28.107	0.870		0.950		0.913		cytoplasm				K02937	RP-L7e; large subunit ribosomal protein L7e	osa03010 Ribosome - Oryza sativa japonica (Japanese rice) (RefSeq);	IPR012988; IPR016082;	Ribosomal protein L30, N-terminal; Ribosomal protein L30, ferredoxin-like fold domain;
A0A096UN86	endoplasmic reticulum metallopeptidase 1	78.227	0.807		0.897		1.144		plasma membrane		GO:0031224 intrinsic component of membrane; GO:0016020 membrane; GO:0016021 integral component of membrane; GO:0044425 membrane part;					IPR007484;	Peptidase M28;
A0A096UNF8	uncharacterized protein LOC109742575	48.442	1.062		1.167		0.990		mitochondria	GO:0006518 peptide metabolic process; GO:0043043 peptide biosynthetic process; GO:0044267 cellular protein metabolic process; GO:0006807 nitrogen compound metabolic process; GO:0009058 biosynthetic process; GO:0043603 cellular amide metabolic process; GO:0044238 primary metabolic process; GO:1901566 organonitrogen compound biosynthetic process; GO:1901576 organic substance biosynthetic process; G…	GO:0005840 ribosome; GO:0043226 organelle; GO:0043229 intracellular organelle; GO:0043232 intracellular non-membrane-bounded organelle; GO:0044464 cell part; GO:0005622 intracellular; GO:0005737 cytoplasm; GO:0032991 macromolecular complex; GO:0044424 intracellular part; GO:1990904 ribonucleoprotein complex; GO:0005623 cell; GO:0030529 intracellular ribonucleoprotein complex; GO:0044444 cytoplasm…	GO:0003735 structural constituent of ribosome; GO:0005198 structural molecule activity;	K02996	RP-S9; small subunit ribosomal protein S9	osa03010 Ribosome - Oryza sativa japonica (Japanese rice) (RefSeq);	IPR020568; IPR014721;	Ribosomal protein S5 domain 2-type fold; Ribosomal protein S5 domain 2-type fold, subgroup;
A0A096UNV4	subtilisin-chymotrypsin inhibitor-2A-like	7.847	1.083	0.136	1.049	0.297	0.901	0.0782	extracellular	GO:0050794 regulation of cellular process; GO:0052548 regulation of endopeptidase activity; GO:0010951 negative regulation of endopeptidase activity; GO:0045861 negative regulation of proteolysis; GO:0006950 response to stress; GO:0080090 regulation of primary metabolic process; GO:0060255 regulation of macromolecule metabolic process; GO:0030162 regulation of proteolysis; GO:0031324 negative reg…		GO:0004867 serine-type endopeptidase inhibitor activity; GO:0030234 enzyme regulator activity; GO:0030414 peptidase inhibitor activity; GO:0061134 peptidase regulator activity; GO:0061135 endopeptidase regulator activity; GO:0098772 molecular function regulator; GO:0004857 enzyme inhibitor activity; GO:0004866 endopeptidase inhibitor activity;
A0A096UQD1	acyl-CoA-binding protein-like	10.272	1.042	0.273	1.014	0.713	0.985	0.733	mitochondria			GO:0000062 fatty-acyl-CoA binding; GO:0005488 binding; GO:0043167 ion binding; GO:0043168 anion binding; GO:0048037 cofactor binding; GO:1901681 sulfur compound binding; GO:0050662 coenzyme binding;	K08762			IPR000582; IPR014352;	Acyl-CoA-binding protein, ACBP; FERM/acyl-CoA-binding protein, 3-helical bundle;
A0A096UQF3	aldehyde dehydrogenase family 3 member I1, chloroplastic-like	52.171							cytoplasm	GO:0008152 metabolic process; GO:0055114 oxidation-reduction process; GO:0044710 single-organism metabolic process; GO:0044763 single-organism cellular process; GO:0044699 single-organism process; GO:0006081 cellular aldehyde metabolic process; GO:0009987 cellular process; GO:0044237 cellular metabolic process; GO:0071704 organic substance metabolic process;		GO:0016620 oxidoreductase activity, acting on the aldehyde or oxo group of donors, NAD or NADP as acceptor; GO:0003824 catalytic activity; GO:0004030 aldehyde dehydrogenase [NAD(P)+] activity; GO:0016491 oxidoreductase activity; GO:0016903 oxidoreductase activity, acting on the aldehyde or oxo group of donors;	K00128	ALDH; aldehyde dehydrogenase (NAD+) [EC:1.2.1.3]	osa00380 Tryptophan metabolism - Oryza sativa japonica (Japanese rice) (RefSeq); osa00340 Histidine metabolism - Oryza sativa japonica (Japanese rice) (RefSeq); osa00310 Lysine degradation - Oryza sativa japonica (Japanese rice) (RefSeq); osa00071 Fatty acid degradation - Oryza sativa japonica (Japanese rice) (RefSeq); osa00620 Pyruvate metabolism - Oryza sativa japonica (Japanese rice) (RefSeq);…	IPR016161; IPR015590; IPR016162; IPR016163;	Aldehyde/histidinol dehydrogenase; Aldehyde dehydrogenase domain; Aldehyde dehydrogenase N-terminal domain; Aldehyde dehydrogenase, C-terminal;
A0A096UQN3	maf-like protein DDB_G0281937	22.952							mitochondria			GO:0047429 nucleoside-triphosphate diphosphatase activity; GO:0016817 hydrolase activity, acting on acid anhydrides; GO:0016787 hydrolase activity; GO:0016462 pyrophosphatase activity; GO:0016818 hydrolase activity, acting on acid anhydrides, in phosphorus-containing anhydrides; GO:0003824 catalytic activity;	K06287
A0A096UQV9	ABC transporter I family member 6, chloroplastic	32.98	0.977	0.26	1.022	0.395	0.920	0.0291	chloroplast	GO:0006810 transport; GO:0051179 localization; GO:0051234 establishment of localization;		GO:0005524 ATP binding; GO:1901265 nucleoside phosphate binding; GO:0001882 nucleoside binding; GO:0043167 ion binding; GO:0016817 hydrolase activity, acting on acid anhydrides; GO:0016787 hydrolase activity; GO:0000166 nucleotide binding; GO:0017111 nucleoside-triphosphatase activity; GO:0016887 ATPase activity; GO:0097159 organic cyclic compound binding; GO:1901363 heterocyclic compound binding…	K09013			IPR003593; IPR003439; IPR027417;	AAA+ ATPase domain; ABC transporter-like; P-loop containing nucleoside triphosphate hydrolase;
A0A096URI3	glycine-rich RNA-binding protein RZ1C-like isoform X1	34.545	0.754		0.981		0.708		nucleus			GO:0097159 organic cyclic compound binding; GO:1901363 heterocyclic compound binding; GO:1901265 nucleoside phosphate binding; GO:0046914 transition metal ion binding; GO:0005488 binding; GO:0003676 nucleic acid binding; GO:0043167 ion binding; GO:0046872 metal ion binding; GO:0043169 cation binding; GO:0000166 nucleotide binding; GO:0008270 zinc ion binding; GO:0036094 small molecule binding;	K12885	RBMX; heterogeneous nuclear ribonucleoprotein G	osa03040 Spliceosome - Oryza sativa japonica (Japanese rice) (RefSeq);	IPR000504; IPR012677; IPR001878;	RNA recognition motif domain; Nucleotide-binding alpha-beta plait domain; Zinc finger, CCHC-type;
A0A096URP4	flowering locus K homology domain-like	55.431							nucleus			GO:0097159 organic cyclic compound binding; GO:1901363 heterocyclic compound binding; GO:0003723 RNA binding; GO:0005488 binding; GO:0003676 nucleic acid binding;	K21444			IPR004087; IPR004088;	K Homology domain; K Homology domain, type 1;
A0A096USP9	probable 6-phosphogluconolactonase 4, chloroplastic	34.484	1.062	0.0617	1.045	0.232	0.986	0.637	chloroplast	GO:0006739 NADP metabolic process; GO:0019362 pyridine nucleotide metabolic process; GO:0006725 cellular aromatic compound metabolic process; GO:0046496 nicotinamide nucleotide metabolic process; GO:0009117 nucleotide metabolic process; GO:0044699 single-organism process; GO:0072524 pyridine-containing compound metabolic process; GO:0044237 cellular metabolic process; GO:0006796 phosphate-contain…		GO:0017057 6-phosphogluconolactonase activity; GO:0016787 hydrolase activity; GO:0052689 carboxylic ester hydrolase activity; GO:0003824 catalytic activity; GO:0016788 hydrolase activity, acting on ester bonds;	K01057	PGLS; 6-phosphogluconolactonase [EC:3.1.1.31]	osa01200 Carbon metabolism - Oryza sativa japonica (Japanese rice) (RefSeq); osa01100 Metabolic pathways - Oryza sativa japonica (Japanese rice) (RefSeq); osa00030 Pentose phosphate pathway - Oryza sativa japonica (Japanese rice) (RefSeq); osa01110 Biosynthesis of secondary metabolites - Oryza sativa japonica (Japanese rice) (RefSeq);	IPR006148; IPR005900;	Glucosamine/galactosamine-6-phosphate isomerase; 6-phosphogluconolactonase, DevB-type;
A0A096USZ7	5-methyltetrahydropteroyltriglutamate--homocysteine methyltransferase 1-like	84.621	1.126	0.0744	1.102	0.124	1.250	0.0116	cytoplasm	GO:0000097 sulfur amino acid biosynthetic process; GO:0016053 organic acid biosynthetic process; GO:0009066 aspartate family amino acid metabolic process; GO:0044699 single-organism process; GO:0009058 biosynthetic process; GO:1901566 organonitrogen compound biosynthetic process; GO:0044237 cellular metabolic process; GO:0000096 sulfur amino acid metabolic process; GO:0044272 sulfur compound bios…		GO:0042085 5-methyltetrahydropteroyltri-L-glutamate-dependent methyltransferase activity; GO:0008168 methyltransferase activity; GO:0046914 transition metal ion binding; GO:0003824 catalytic activity; GO:0005488 binding; GO:0008172 S-methyltransferase activity; GO:0043167 ion binding; GO:0016741 transferase activity, transferring one-carbon groups; GO:0046872 metal ion binding; GO:0043169 cation …	K00549	metE; 5-methyltetrahydropteroyltriglutamate--homocysteine methyltransferase [EC:2.1.1.14]	osa00450 Selenocompound metabolism - Oryza sativa japonica (Japanese rice) (RefSeq); osa01230 Biosynthesis of amino acids - Oryza sativa japonica (Japanese rice) (RefSeq); osa01100 Metabolic pathways - Oryza sativa japonica (Japanese rice) (RefSeq); osa01110 Biosynthesis of secondary metabolites - Oryza sativa japonica (Japanese rice) (RefSeq); osa00270 Cysteine and methionine metabolism - Oryza …	IPR013215; IPR002629;	Cobalamin-independent methionine synthase MetE, N-terminal; Cobalamin-independent methionine synthase MetE, C-terminal/archaeal;
A0A096UT67	DEAD-box ATP-dependent RNA helicase 37-like	67.195	1.016	0.846	1.118	0.218	0.935	0.276	cytoplasm			GO:0005524 ATP binding; GO:1901265 nucleoside phosphate binding; GO:0001882 nucleoside binding; GO:0043167 ion binding; GO:0000166 nucleotide binding; GO:0097159 organic cyclic compound binding; GO:1901363 heterocyclic compound binding; GO:0032549 ribonucleoside binding; GO:0097367 carbohydrate derivative binding; GO:0032553 ribonucleotide binding; GO:0005488 binding; GO:0003676 nucleic acid bind…	K11594			IPR014014; IPR011545; IPR014001; IPR027417; IPR001650;	RNA helicase, DEAD-box type, Q motif; DEAD/DEAH box helicase domain; Helicase superfamily 1/2, ATP-binding domain; P-loop containing nucleoside triphosphate hydrolase; Helicase, C-terminal;
A0A096UT91	60S ribosomal protein L7-2-like	28.305	0.975	0.518	0.977	0.497	1.005	0.854	cytoplasm				K02937	RP-L7e; large subunit ribosomal protein L7e	osa03010 Ribosome - Oryza sativa japonica (Japanese rice) (RefSeq);	IPR012988; IPR016082;	Ribosomal protein L30, N-terminal; Ribosomal protein L30, ferredoxin-like fold domain;
A0A096UTL6	probable peroxygenase 5	22.801							chloroplast			GO:0043169 cation binding; GO:0046872 metal ion binding; GO:0005509 calcium ion binding; GO:0005488 binding; GO:0043167 ion binding;	K17991	PXG; peroxygenase [EC:1.11.2.3]	osa00073 Cutin, suberine and wax biosynthesis - Oryza sativa japonica (Japanese rice) (RefSeq);	IPR002048; IPR011992;	EF-hand domain; EF-hand domain pair;
A0A096UU55	enhancer of mRNA-decapping protein 4-like	121.1	1.061	0.281	1.034	0.377	1.033	0.38	cytoplasm			GO:0005515 protein binding; GO:0005488 binding;	K12616	EDC4; enhancer of mRNA-decapping protein 4	osa03018 RNA degradation - Oryza sativa japonica (Japanese rice) (RefSeq);	IPR017986; IPR015943; IPR032401;	WD40-repeat-containing domain; WD40/YVTN repeat-like-containing domain; Enhancer of mRNA-decapping protein 4, WD40 repeat region;
A0A096UU74	heterogeneous nuclear ribonucleoprotein 1-like	39.441	1.014		1.020		0.925		nucleus			GO:0097159 organic cyclic compound binding; GO:1901363 heterocyclic compound binding; GO:1901265 nucleoside phosphate binding; GO:0005488 binding; GO:0003676 nucleic acid binding; GO:0000166 nucleotide binding; GO:0036094 small molecule binding;	K12741	HNRNPA1_3; heterogeneous nuclear ribonucleoprotein A1/A3	osa03040 Spliceosome - Oryza sativa japonica (Japanese rice) (RefSeq);	IPR000504; IPR012677;	RNA recognition motif domain; Nucleotide-binding alpha-beta plait domain;
A0A096UUI0	PREDICTED: uncharacterized protein LOC100828312	8.2402	1.068	0.116	1.001	0.968	0.702	0.00474	chloroplast	GO:0009116 nucleoside metabolic process; GO:0042278 purine nucleoside metabolic process; GO:0009167 purine ribonucleoside monophosphate metabolic process; GO:0009117 nucleotide metabolic process; GO:0044699 single-organism process; GO:0044237 cellular metabolic process; GO:0006796 phosphate-containing compound metabolic process; GO:0006122 mitochondrial electron transport, ubiquinol to cytochrome…	GO:0043229 intracellular organelle; GO:0016020 membrane; GO:0044429 mitochondrial part; GO:0031090 organelle membrane; GO:0031967 organelle envelope; GO:0044446 intracellular organelle part; GO:0005737 cytoplasm; GO:0044424 intracellular part; GO:0005623 cell; GO:0044422 organelle part; GO:0005739 mitochondrion; GO:0005740 mitochondrial envelope; GO:0043231 intracellular membrane-bounded organell…	GO:0008121 ubiquinol-cytochrome-c reductase activity; GO:0015075 ion transmembrane transporter activity; GO:0016679 oxidoreductase activity, acting on diphenols and related substances as donors; GO:0003824 catalytic activity; GO:0022892 substrate-specific transporter activity; GO:0015077 monovalent inorganic cation transmembrane transporter activity; GO:0022890 inorganic cation transmembrane tran…	K00416	QCR6; ubiquinol-cytochrome c reductase subunit 6	osa01100 Metabolic pathways - Oryza sativa japonica (Japanese rice) (RefSeq); osa00190 Oxidative phosphorylation - Oryza sativa japonica (Japanese rice) (RefSeq);	IPR023184;	Ubiquinol-cytochrome C reductase hinge domain;
A0A096UVW5	pre-mRNA-splicing factor syf2	38.765	0.907		1.070		1.160		nucleus				K12868	SYF2; pre-mRNA-splicing factor SYF2	osa03040 Spliceosome - Oryza sativa japonica (Japanese rice) (RefSeq);
A0A096UWB1	peptidyl-prolyl cis-trans isomerase CYP71	72.656	1.028		0.937		1.033		nucleus	GO:0044267 cellular protein metabolic process; GO:0044238 primary metabolic process; GO:0018208 peptidyl-proline modification; GO:0000413 protein peptidyl-prolyl isomerization; GO:0044237 cellular metabolic process; GO:0071704 organic substance metabolic process; GO:0006457 protein folding; GO:0018193 peptidyl-amino acid modification; GO:0008152 metabolic process; GO:0044260 cellular macromolecul…		GO:0003755 peptidyl-prolyl cis-trans isomerase activity; GO:0005515 protein binding; GO:0016853 isomerase activity; GO:0003824 catalytic activity; GO:0016859 cis-trans isomerase activity; GO:0005488 binding;	K12736			IPR002130; IPR017986; IPR015943; IPR029000;	Cyclophilin-type peptidyl-prolyl cis-trans isomerase domain; WD40-repeat-containing domain; WD40/YVTN repeat-like-containing domain; Cyclophilin-like domain;
A0A0C4BFF4	signal recognition particle subunit SRP72	73.054							cytoplasm	GO:0046907 intracellular transport; GO:0072599 establishment of protein localization to endoplasmic reticulum; GO:0072594 establishment of protein localization to organelle; GO:0072657 protein localization to membrane; GO:0045047 protein targeting to ER; GO:0071702 organic substance transport; GO:0006613 cotranslational protein targeting to membrane; GO:0015031 protein transport; GO:0051641 cellu…	GO:0005786 signal recognition particle, endoplasmic reticulum targeting; GO:0044464 cell part; GO:0005622 intracellular; GO:0048500 signal recognition particle; GO:0005737 cytoplasm; GO:0032991 macromolecular complex; GO:0044424 intracellular part; GO:1990904 ribonucleoprotein complex; GO:0005623 cell; GO:0030529 intracellular ribonucleoprotein complex; GO:0044444 cytoplasmic part;	GO:0097159 organic cyclic compound binding; GO:1901363 heterocyclic compound binding; GO:0003723 RNA binding; GO:0005488 binding; GO:0003676 nucleic acid binding; GO:0005515 protein binding; GO:0008312 7S RNA binding;	K03108	SRP72; signal recognition particle subunit SRP72	osa03060 Protein export - Oryza sativa japonica (Japanese rice) (RefSeq);	IPR011990; IPR013699;	Tetratricopeptide-like helical domain; Signal recognition particle, SRP72 subunit, RNA-binding;
A0A0C4BIM0	60S ribosomal protein L21-1	18.791	0.858	0.00063	0.963	0.00247	0.811	0.000528	cytoplasm	GO:0006518 peptide metabolic process; GO:0043043 peptide biosynthetic process; GO:0044267 cellular protein metabolic process; GO:0006807 nitrogen compound metabolic process; GO:0009058 biosynthetic process; GO:0043603 cellular amide metabolic process; GO:0044238 primary metabolic process; GO:1901566 organonitrogen compound biosynthetic process; GO:1901576 organic substance biosynthetic process; G…	GO:0005840 ribosome; GO:0043226 organelle; GO:0043229 intracellular organelle; GO:0043232 intracellular non-membrane-bounded organelle; GO:0044464 cell part; GO:0005622 intracellular; GO:0005737 cytoplasm; GO:0032991 macromolecular complex; GO:0044424 intracellular part; GO:1990904 ribonucleoprotein complex; GO:0005623 cell; GO:0030529 intracellular ribonucleoprotein complex; GO:0044444 cytoplasm…	GO:0003735 structural constituent of ribosome; GO:0005198 structural molecule activity;	K02889	RP-L21e; large subunit ribosomal protein L21e	osa03010 Ribosome - Oryza sativa japonica (Japanese rice) (RefSeq);	IPR008991;	Translation protein SH3-like domain;
A0A0C4BIR6	60S ribosomal protein L10-2	24.731	0.954	0.537	1.041	0.498	0.823	0.191	chloroplast	GO:0006518 peptide metabolic process; GO:0043043 peptide biosynthetic process; GO:0044267 cellular protein metabolic process; GO:0006807 nitrogen compound metabolic process; GO:0009058 biosynthetic process; GO:0043603 cellular amide metabolic process; GO:0044238 primary metabolic process; GO:1901566 organonitrogen compound biosynthetic process; GO:1901576 organic substance biosynthetic process; G…	GO:0005840 ribosome; GO:0043226 organelle; GO:0043229 intracellular organelle; GO:0043232 intracellular non-membrane-bounded organelle; GO:0044464 cell part; GO:0005622 intracellular; GO:0005737 cytoplasm; GO:0032991 macromolecular complex; GO:0044424 intracellular part; GO:1990904 ribonucleoprotein complex; GO:0005623 cell; GO:0030529 intracellular ribonucleoprotein complex; GO:0044444 cytoplasm…	GO:0003735 structural constituent of ribosome; GO:0005198 structural molecule activity;	K02866	RP-L10e; large subunit ribosomal protein L10e	osa03010 Ribosome - Oryza sativa japonica (Japanese rice) (RefSeq);	IPR016180;	Ribosomal protein L10e/L16;
A0A0C4BIW4	40S ribosomal protein S14	16.319	1.026	0.611	1.068	0.246	1.006	0.909	cytoplasm	GO:0006518 peptide metabolic process; GO:0043043 peptide biosynthetic process; GO:0044267 cellular protein metabolic process; GO:0006807 nitrogen compound metabolic process; GO:0009058 biosynthetic process; GO:0043603 cellular amide metabolic process; GO:0044238 primary metabolic process; GO:1901566 organonitrogen compound biosynthetic process; GO:1901576 organic substance biosynthetic process; G…	GO:0005840 ribosome; GO:0043226 organelle; GO:0043229 intracellular organelle; GO:0043232 intracellular non-membrane-bounded organelle; GO:0044464 cell part; GO:0005622 intracellular; GO:0005737 cytoplasm; GO:0032991 macromolecular complex; GO:0044424 intracellular part; GO:1990904 ribonucleoprotein complex; GO:0005623 cell; GO:0030529 intracellular ribonucleoprotein complex; GO:0044444 cytoplasm…	GO:0003735 structural constituent of ribosome; GO:0005198 structural molecule activity;	K02955	RP-S14e; small subunit ribosomal protein S14e	osa03010 Ribosome - Oryza sativa japonica (Japanese rice) (RefSeq);
A0A0C4BJ10	ras-related protein RABC1	23.885	1.014	0.609	0.997	0.934	1.205	0.00165	chloroplast	GO:0050794 regulation of cellular process; GO:0044700 single organism signaling; GO:0051716 cellular response to stimulus; GO:0007165 signal transduction; GO:0050789 regulation of biological process; GO:0007154 cell communication; GO:0035556 intracellular signal transduction; GO:0044699 single-organism process; GO:0007264 small GTPase mediated signal transduction; GO:0023052 signaling; GO:0050896…	GO:0005623 cell; GO:0005622 intracellular; GO:0044464 cell part;	GO:1901265 nucleoside phosphate binding; GO:0001882 nucleoside binding; GO:0043167 ion binding; GO:0000166 nucleotide binding; GO:0097159 organic cyclic compound binding; GO:1901363 heterocyclic compound binding; GO:0032549 ribonucleoside binding; GO:0097367 carbohydrate derivative binding; GO:0032553 ribonucleotide binding; GO:0005488 binding; GO:0032550 purine ribonucleoside binding; GO:0043168…	K07910			IPR005225; IPR027417;	Small GTP-binding protein domain; P-loop containing nucleoside triphosphate hydrolase;
A0A0C4BJ32	probable calcium-binding protein CML13	19.343	0.974	0.343	1.007	0.81	0.943	0.0833	cytoplasm,nucleus			GO:0043169 cation binding; GO:0046872 metal ion binding; GO:0005509 calcium ion binding; GO:0005488 binding; GO:0043167 ion binding;	K13448	CML; calcium-binding protein CML	osa04626 Plant-pathogen interaction - Oryza sativa japonica (Japanese rice) (RefSeq);	IPR011992; IPR002048;	EF-hand domain pair; EF-hand domain;
A0A0C4BJE3	60S ribosomal protein L10a	24.374	1.036		1.025		1.183		cytoplasm	GO:0006518 peptide metabolic process; GO:0043043 peptide biosynthetic process; GO:0044267 cellular protein metabolic process; GO:0006807 nitrogen compound metabolic process; GO:0009058 biosynthetic process; GO:0043603 cellular amide metabolic process; GO:0044238 primary metabolic process; GO:1901566 organonitrogen compound biosynthetic process; GO:1901576 organic substance biosynthetic process; G…	GO:0005840 ribosome; GO:0043229 intracellular organelle; GO:0043232 intracellular non-membrane-bounded organelle; GO:0044446 intracellular organelle part; GO:0005737 cytoplasm; GO:0032991 macromolecular complex; GO:0044424 intracellular part; GO:0005623 cell; GO:0044422 organelle part; GO:0043228 non-membrane-bounded organelle; GO:0043226 organelle; GO:0015934 large ribosomal subunit; GO:0044391 …	GO:0097159 organic cyclic compound binding; GO:1901363 heterocyclic compound binding; GO:0003723 RNA binding; GO:0005488 binding; GO:0003676 nucleic acid binding; GO:0005198 structural molecule activity; GO:0003735 structural constituent of ribosome;	K02865	RP-L10Ae; large subunit ribosomal protein L10Ae	osa03010 Ribosome - Oryza sativa japonica (Japanese rice) (RefSeq);	IPR023674; IPR016095; IPR016094;	Ribosomal protein L1-like; Ribosomal protein L1, 3-layer alpha/beta-sandwich; Ribosomal protein L1, 2-layer alpha/beta-sandwich;
A0A0C4BJF5	peptidyl-prolyl cis-trans isomerase CYP18-1	17.25	1.010		0.959		0.839		cytoplasm	GO:0044267 cellular protein metabolic process; GO:0044238 primary metabolic process; GO:0018208 peptidyl-proline modification; GO:0000413 protein peptidyl-prolyl isomerization; GO:0044237 cellular metabolic process; GO:0071704 organic substance metabolic process; GO:0006457 protein folding; GO:0018193 peptidyl-amino acid modification; GO:0008152 metabolic process; GO:0044260 cellular macromolecul…		GO:0003755 peptidyl-prolyl cis-trans isomerase activity; GO:0016853 isomerase activity; GO:0003824 catalytic activity; GO:0016859 cis-trans isomerase activity;	K12734			IPR002130; IPR029000;	Cyclophilin-type peptidyl-prolyl cis-trans isomerase domain; Cyclophilin-like domain;
A0A0C4BJH4	PREDICTED: 14-3-3-like protein GF14-D	29.454							plasma membrane			GO:0019904 protein domain specific binding; GO:0005515 protein binding; GO:0005488 binding;	K06630			IPR023410;	14-3-3 domain;
A0A0C4BJJ3	17.9 kDa class I heat shock protein-like	17.479	1.172	0.313	1.213	0.219	1.191	0.259	cytoplasm				K13993	HSP20; HSP20 family protein	osa04141 Protein processing in endoplasmic reticulum - Oryza sativa japonica (Japanese rice) (RefSeq);	IPR002068; IPR008978;	Alpha crystallin/Hsp20 domain; HSP20-like chaperone;
A0A0C4BJN1	17.9 kDa class I heat shock protein-like	17.467							cytoplasm				K13993	HSP20; HSP20 family protein	osa04141 Protein processing in endoplasmic reticulum - Oryza sativa japonica (Japanese rice) (RefSeq);	IPR002068; IPR008978;	Alpha crystallin/Hsp20 domain; HSP20-like chaperone;
A0A0C4BJN8	basic transcription factor 3-like	19.345	0.834	0.0237	0.918	0.0913	0.705	0.0105	cytoplasm	GO:0050794 regulation of cellular process; GO:0006725 cellular aromatic compound metabolic process; GO:0097659 nucleic acid-templated transcription; GO:0060255 regulation of macromolecule metabolic process; GO:0019219 regulation of nucleobase-containing compound metabolic process; GO:0009058 biosynthetic process; GO:0044237 cellular metabolic process; GO:0071704 organic substance metabolic proces…			K01527			IPR002715;	Nascent polypeptide-associated complex NAC domain;
A0A0C4BJP9	peptidyl-prolyl cis-trans isomerase-like	18.777	0.980	0.188	0.936	0.103	0.923	0.0292	cytoplasm	GO:0044267 cellular protein metabolic process; GO:0044238 primary metabolic process; GO:0018208 peptidyl-proline modification; GO:0000413 protein peptidyl-prolyl isomerization; GO:0044237 cellular metabolic process; GO:0071704 organic substance metabolic process; GO:0006457 protein folding; GO:0018193 peptidyl-amino acid modification; GO:0008152 metabolic process; GO:0044260 cellular macromolecul…		GO:0003755 peptidyl-prolyl cis-trans isomerase activity; GO:0016853 isomerase activity; GO:0003824 catalytic activity; GO:0016859 cis-trans isomerase activity;	K01802			IPR002130; IPR029000;	Cyclophilin-type peptidyl-prolyl cis-trans isomerase domain; Cyclophilin-like domain;
A0A0C4BJX7	expansin-A7	28.589	1.153	0.131	1.123	0.354	1.489	0.0382	extracellular	GO:0071554 cell wall organization or biogenesis; GO:0009664 plant-type cell wall organization; GO:0016043 cellular component organization; GO:0071555 cell wall organization; GO:0045229 external encapsulating structure organization; GO:0009987 cellular process; GO:0071669 plant-type cell wall organization or biogenesis; GO:0071840 cellular component organization or biogenesis;	GO:0016020 membrane; GO:0030312 external encapsulating structure; GO:0044464 cell part; GO:0071944 cell periphery; GO:0005618 cell wall; GO:0005623 cell; GO:0005576 extracellular region;					IPR009009; IPR007112; IPR007117;	RlpA-like protein, double-psi beta-barrel domain; Expansin/pollen allergen, DPBB domain; Expansin, cellulose-binding-like domain;
A0A0C4BK41	26S protease regulatory subunit 7A-like	47.638	0.985	0.323	0.996	0.821	0.895	0.00279	cytoplasm	GO:1901575 organic substance catabolic process; GO:0008152 metabolic process; GO:0030163 protein catabolic process; GO:0009057 macromolecule catabolic process; GO:0043170 macromolecule metabolic process; GO:0019538 protein metabolic process; GO:0044238 primary metabolic process; GO:0009056 catabolic process; GO:0071704 organic substance metabolic process;	GO:0044424 intracellular part; GO:0005623 cell; GO:0044464 cell part; GO:0005622 intracellular; GO:0005737 cytoplasm;	GO:0005524 ATP binding; GO:1901265 nucleoside phosphate binding; GO:0001882 nucleoside binding; GO:0043167 ion binding; GO:0016787 hydrolase activity; GO:0000166 nucleotide binding; GO:0097159 organic cyclic compound binding; GO:1901363 heterocyclic compound binding; GO:0032549 ribonucleoside binding; GO:0097367 carbohydrate derivative binding; GO:0003824 catalytic activity; GO:0032553 ribonucleo…	K03061	PSMC2; 26S proteasome regulatory subunit T1	osa03050 Proteasome - Oryza sativa japonica (Japanese rice) (RefSeq);	IPR003593; IPR003959; IPR027417;	AAA+ ATPase domain; ATPase, AAA-type, core; P-loop containing nucleoside triphosphate hydrolase;
A0A0C4BK49	proteasome subunit alpha type-1	31.156	1.129		0.834		1.072		mitochondria	GO:0043632 modification-dependent macromolecule catabolic process; GO:0051603 proteolysis involved in cellular protein catabolic process; GO:0044265 cellular macromolecule catabolic process; GO:0044257 cellular protein catabolic process; GO:0019941 modification-dependent protein catabolic process; GO:0044267 cellular protein metabolic process; GO:0006511 ubiquitin-dependent protein catabolic proc…	GO:0043229 intracellular organelle; GO:0019773 proteasome core complex, alpha-subunit complex; GO:0000502 proteasome complex; GO:0005737 cytoplasm; GO:0032991 macromolecular complex; GO:0044424 intracellular part; GO:0005623 cell; GO:1905369 endopeptidase complex; GO:0043231 intracellular membrane-bounded organelle; GO:0043226 organelle; GO:0005634 nucleus; GO:1902494 catalytic complex; GO:000562…	GO:0004175 endopeptidase activity; GO:0004298 threonine-type endopeptidase activity; GO:0008233 peptidase activity; GO:0070003 threonine-type peptidase activity; GO:0003824 catalytic activity; GO:0070011 peptidase activity, acting on L-amino acid peptides; GO:0016787 hydrolase activity;	K02725	PSMA1; 20S proteasome subunit alpha 6 [EC:3.4.25.1]	osa03050 Proteasome - Oryza sativa japonica (Japanese rice) (RefSeq);	IPR000426; IPR029055;	Proteasome alpha-subunit, N-terminal domain; Nucleophile aminohydrolases, N-terminal;
A0A0C4BK54	40S ribosomal protein S14-3	16.265	1.122	0.0129	1.038	0.307	0.965	0.295	cytoplasm	GO:0006518 peptide metabolic process; GO:0043043 peptide biosynthetic process; GO:0044267 cellular protein metabolic process; GO:0006807 nitrogen compound metabolic process; GO:0009058 biosynthetic process; GO:0043603 cellular amide metabolic process; GO:0044238 primary metabolic process; GO:1901566 organonitrogen compound biosynthetic process; GO:1901576 organic substance biosynthetic process; G…	GO:0005840 ribosome; GO:0043226 organelle; GO:0043229 intracellular organelle; GO:0043232 intracellular non-membrane-bounded organelle; GO:0044464 cell part; GO:0005622 intracellular; GO:0005737 cytoplasm; GO:0032991 macromolecular complex; GO:0044424 intracellular part; GO:1990904 ribonucleoprotein complex; GO:0005623 cell; GO:0030529 intracellular ribonucleoprotein complex; GO:0044444 cytoplasm…	GO:0003735 structural constituent of ribosome; GO:0005198 structural molecule activity;	K02955	RP-S14e; small subunit ribosomal protein S14e	osa03010 Ribosome - Oryza sativa japonica (Japanese rice) (RefSeq);
A0A0C4BK99	60S ribosomal protein L35a-1-like	12.681	1.002	0.894	1.026	0.19	1.172	0.000484	cytoplasm	GO:0006518 peptide metabolic process; GO:0043043 peptide biosynthetic process; GO:0044267 cellular protein metabolic process; GO:0006807 nitrogen compound metabolic process; GO:0009058 biosynthetic process; GO:0043603 cellular amide metabolic process; GO:0044238 primary metabolic process; GO:1901566 organonitrogen compound biosynthetic process; GO:1901576 organic substance biosynthetic process; G…	GO:0005840 ribosome; GO:0043226 organelle; GO:0043229 intracellular organelle; GO:0043232 intracellular non-membrane-bounded organelle; GO:0044464 cell part; GO:0005622 intracellular; GO:0005737 cytoplasm; GO:0032991 macromolecular complex; GO:0044424 intracellular part; GO:1990904 ribonucleoprotein complex; GO:0005623 cell; GO:0030529 intracellular ribonucleoprotein complex; GO:0044444 cytoplasm…	GO:0003735 structural constituent of ribosome; GO:0005198 structural molecule activity;	K02917	RP-L35Ae; large subunit ribosomal protein L35Ae	osa03010 Ribosome - Oryza sativa japonica (Japanese rice) (RefSeq);	IPR009000;	Translation protein, beta-barrel domain;
A0A0C4BKA8	26S protease regulatory subunit 8 homolog A-like	46.763	1.008	0.799	0.919	0.0545	0.885	0.0149	cytoplasm	GO:1901575 organic substance catabolic process; GO:0008152 metabolic process; GO:0030163 protein catabolic process; GO:0009057 macromolecule catabolic process; GO:0043170 macromolecule metabolic process; GO:0019538 protein metabolic process; GO:0044238 primary metabolic process; GO:0009056 catabolic process; GO:0071704 organic substance metabolic process;	GO:0044424 intracellular part; GO:0005623 cell; GO:0044464 cell part; GO:0005622 intracellular; GO:0005737 cytoplasm;	GO:0005524 ATP binding; GO:1901265 nucleoside phosphate binding; GO:0001882 nucleoside binding; GO:0043167 ion binding; GO:0016787 hydrolase activity; GO:0000166 nucleotide binding; GO:0097159 organic cyclic compound binding; GO:1901363 heterocyclic compound binding; GO:0032549 ribonucleoside binding; GO:0097367 carbohydrate derivative binding; GO:0003824 catalytic activity; GO:0032553 ribonucleo…	K03066	PSMC5; 26S proteasome regulatory subunit T6	osa03050 Proteasome - Oryza sativa japonica (Japanese rice) (RefSeq);	IPR003959; IPR003593; IPR027417;	ATPase, AAA-type, core; AAA+ ATPase domain; P-loop containing nucleoside triphosphate hydrolase;
A0A0C4BKG5	adenylate kinase 3-like	26.264							cytoplasm	GO:0016310 phosphorylation; GO:0006725 cellular aromatic compound metabolic process; GO:0009117 nucleotide metabolic process; GO:0044281 small molecule metabolic process; GO:0044763 single-organism cellular process; GO:0044699 single-organism process; GO:0006807 nitrogen compound metabolic process; GO:1901360 organic cyclic compound metabolic process; GO:0046939 nucleotide phosphorylation; GO:004…		GO:0005524 ATP binding; GO:1901265 nucleoside phosphate binding; GO:0004017 adenylate kinase activity; GO:0019205 nucleobase-containing compound kinase activity; GO:0001882 nucleoside binding; GO:0043167 ion binding; GO:0000166 nucleotide binding; GO:0016776 phosphotransferase activity, phosphate group as acceptor; GO:0019201 nucleotide kinase activity; GO:0097159 organic cyclic compound binding;…	K00939	adk; adenylate kinase [EC:2.7.4.3]	osa01100 Metabolic pathways - Oryza sativa japonica (Japanese rice) (RefSeq); osa00730 Thiamine metabolism - Oryza sativa japonica (Japanese rice) (RefSeq); osa00230 Purine metabolism - Oryza sativa japonica (Japanese rice) (RefSeq); osa01110 Biosynthesis of secondary metabolites - Oryza sativa japonica (Japanese rice) (RefSeq);	IPR007862; IPR027417;	Adenylate kinase, active site lid domain; P-loop containing nucleoside triphosphate hydrolase;
A0A0C4BKI1	60S ribosomal protein L35a-1-like	12.72	0.951	0.0119	0.992	0.303	1.079	0.0207	cytoplasm	GO:0006518 peptide metabolic process; GO:0043043 peptide biosynthetic process; GO:0044267 cellular protein metabolic process; GO:0006807 nitrogen compound metabolic process; GO:0009058 biosynthetic process; GO:0043603 cellular amide metabolic process; GO:0044238 primary metabolic process; GO:1901566 organonitrogen compound biosynthetic process; GO:1901576 organic substance biosynthetic process; G…	GO:0005840 ribosome; GO:0043226 organelle; GO:0043229 intracellular organelle; GO:0043232 intracellular non-membrane-bounded organelle; GO:0044464 cell part; GO:0005622 intracellular; GO:0005737 cytoplasm; GO:0032991 macromolecular complex; GO:0044424 intracellular part; GO:1990904 ribonucleoprotein complex; GO:0005623 cell; GO:0030529 intracellular ribonucleoprotein complex; GO:0044444 cytoplasm…	GO:0003735 structural constituent of ribosome; GO:0005198 structural molecule activity;	K02917	RP-L35Ae; large subunit ribosomal protein L35Ae	osa03010 Ribosome - Oryza sativa japonica (Japanese rice) (RefSeq);	IPR009000;	Translation protein, beta-barrel domain;
A0A0C4BKL3	26S protease regulatory subunit S10B homolog B	44.755	0.934	0.159	0.939	0.0642	0.902	0.0352	cytoplasm	GO:1901575 organic substance catabolic process; GO:0008152 metabolic process; GO:0030163 protein catabolic process; GO:0009057 macromolecule catabolic process; GO:0043170 macromolecule metabolic process; GO:0019538 protein metabolic process; GO:0044238 primary metabolic process; GO:0009056 catabolic process; GO:0071704 organic substance metabolic process;	GO:0044424 intracellular part; GO:0005623 cell; GO:0044464 cell part; GO:0005622 intracellular; GO:0005737 cytoplasm;	GO:0005524 ATP binding; GO:1901265 nucleoside phosphate binding; GO:0001882 nucleoside binding; GO:0043167 ion binding; GO:0016787 hydrolase activity; GO:0000166 nucleotide binding; GO:0097159 organic cyclic compound binding; GO:1901363 heterocyclic compound binding; GO:0032549 ribonucleoside binding; GO:0097367 carbohydrate derivative binding; GO:0003824 catalytic activity; GO:0032553 ribonucleo…	K03064	PSMC6; 26S proteasome regulatory subunit T4	osa03050 Proteasome - Oryza sativa japonica (Japanese rice) (RefSeq);	IPR003959; IPR003593; IPR027417;	ATPase, AAA-type, core; AAA+ ATPase domain; P-loop containing nucleoside triphosphate hydrolase;
A0A0E3Z7G8	alpha/beta-gliadin MM1-like	32.666	1.109	0.367	1.438	0.0648	0.717	0.0164	vacuolar membrane			GO:0045735 nutrient reservoir activity;				IPR013771; IPR016140;	Bifunctional trypsin/alpha-amylase inhibitor helical domain; Bifunctional inhibitor/plant lipid transfer protein/seed storage helical domain;
A0A0H2UIW4	E3 ubiquitin-protein ligase RGLG3-like	41.692	0.852		0.857		0.769		nucleus			GO:0043169 cation binding; GO:0046872 metal ion binding; GO:0005515 protein binding; GO:0008270 zinc ion binding; GO:0046914 transition metal ion binding; GO:0005488 binding; GO:0043167 ion binding;	K16280			IPR001841; IPR013083; IPR010734; IPR002035;	Zinc finger, RING-type; Zinc finger, RING/FYVE/PHD-type; Copine; von Willebrand factor, type A;
A0A0H2UJ20	glyoxysomal fatty acid beta-oxidation multifunctional protein MFP-a isoform X1	79.083							chloroplast	GO:0055114 oxidation-reduction process; GO:0044281 small molecule metabolic process; GO:0044763 single-organism cellular process; GO:0044699 single-organism process; GO:0044255 cellular lipid metabolic process; GO:0006631 fatty acid metabolic process; GO:0044238 primary metabolic process; GO:0044237 cellular metabolic process; GO:0071704 organic substance metabolic process; GO:0008152 metabolic p…		GO:0016614 oxidoreductase activity, acting on CH-OH group of donors; GO:0016616 oxidoreductase activity, acting on the CH-OH group of donors, NAD or NADP as acceptor; GO:0003857 3-hydroxyacyl-CoA dehydrogenase activity; GO:0003824 catalytic activity; GO:0016491 oxidoreductase activity;	K10527	MFP2; enoyl-CoA hydratase/3-hydroxyacyl-CoA dehydrogenase [EC:4.2.1.17 1.1.1.35 1.1.1.211]	osa00592 alpha-Linolenic acid metabolism - Oryza sativa japonica (Japanese rice) (RefSeq); osa01100 Metabolic pathways - Oryza sativa japonica (Japanese rice) (RefSeq); osa00071 Fatty acid degradation - Oryza sativa japonica (Japanese rice) (RefSeq); osa01212 Fatty acid metabolism - Oryza sativa japonica (Japanese rice) (RefSeq); osa01110 Biosynthesis of secondary metabolites - Oryza sativa japon…	IPR008927; IPR013328; IPR029045; IPR016040; IPR006176; IPR006108;	6-phosphogluconate dehydrogenase C-terminal domain-like; 6-phosphogluconate dehydrogenase, domain 2; ClpP/crotonase-like domain; NAD(P)-binding domain; 3-hydroxyacyl-CoA dehydrogenase, NAD binding; 3-hydroxyacyl-CoA dehydrogenase, C-terminal;
A0A0H4LXI0	catalase isozyme 1	56.417							peroxisome	GO:0006950 response to stress; GO:0055114 oxidation-reduction process; GO:0009636 response to toxic substance; GO:0044699 single-organism process; GO:0050896 response to stimulus; GO:0044237 cellular metabolic process; GO:0008152 metabolic process; GO:0042221 response to chemical; GO:1990748 cellular detoxification; GO:0042743 hydrogen peroxide metabolic process; GO:0072593 reactive oxygen specie…		GO:0097159 organic cyclic compound binding; GO:1901363 heterocyclic compound binding; GO:0020037 heme binding; GO:0003824 catalytic activity; GO:0005488 binding; GO:0043167 ion binding; GO:0016209 antioxidant activity; GO:0043169 cation binding; GO:0046872 metal ion binding; GO:0004096 catalase activity; GO:0004601 peroxidase activity; GO:0046906 tetrapyrrole binding; GO:0016491 oxidoreductase ac…	K03781	katE; catalase [EC:1.11.1.6]	osa00380 Tryptophan metabolism - Oryza sativa japonica (Japanese rice) (RefSeq); osa01200 Carbon metabolism - Oryza sativa japonica (Japanese rice) (RefSeq); osa04146 Peroxisome - Oryza sativa japonica (Japanese rice) (RefSeq); osa04016 MAPK signaling pathway - plant - Oryza sativa japonica (Japanese rice) (RefSeq); osa00630 Glyoxylate and dicarboxylate metabolism - Oryza sativa japonica (Japanes…	IPR020835; IPR011614; IPR010582;	Catalase-like domain; Catalase core domain; Catalase immune-responsive domain;
A0A0H4MAT1	dehydrin DHN1	13.93	1.022	0.799	1.041	0.563	1.003	0.961	nucleus	GO:0001101 response to acid chemical; GO:0042221 response to chemical; GO:0009415 response to water; GO:0006950 response to stress; GO:0009628 response to abiotic stimulus; GO:1901700 response to oxygen-containing compound; GO:0010035 response to inorganic substance; GO:0050896 response to stimulus;
A0A0H4TM98	26 kDa endochitinase 1-like	33.565	1.221	0.00227	1.026	0.778	1.310	0.0545	extracellular	GO:1901071 glucosamine-containing compound metabolic process; GO:0006030 chitin metabolic process; GO:0044036 cell wall macromolecule metabolic process; GO:0006026 aminoglycan catabolic process; GO:1901136 carbohydrate derivative catabolic process; GO:0006807 nitrogen compound metabolic process; GO:0006032 chitin catabolic process; GO:0005975 carbohydrate metabolic process; GO:0044238 primary met…		GO:0004553 hydrolase activity, hydrolyzing O-glycosyl compounds; GO:0008061 chitin binding; GO:0097367 carbohydrate derivative binding; GO:0016787 hydrolase activity; GO:0004568 chitinase activity; GO:0003824 catalytic activity; GO:0005488 binding; GO:0016798 hydrolase activity, acting on glycosyl bonds;	K20547	CHIB; basic endochitinase B [EC:3.2.1.14]	osa01100 Metabolic pathways - Oryza sativa japonica (Japanese rice) (RefSeq); osa04016 MAPK signaling pathway - plant - Oryza sativa japonica (Japanese rice) (RefSeq); osa00520 Amino sugar and nucleotide sugar metabolism - Oryza sativa japonica (Japanese rice) (RefSeq);	IPR023346; IPR001002; IPR000726;	Lysozyme-like domain; Chitin-binding, type 1; Glycoside hydrolase, family 19, catalytic;
A0A0K1YXN8	serine/threonine protein kinase OSK1 isoform X1	56.961	1.054	0.398	1.051	0.472	1.262	0.0345	cytoplasm	GO:0016310 phosphorylation; GO:0044267 cellular protein metabolic process; GO:0044238 primary metabolic process; GO:0044237 cellular metabolic process; GO:0006796 phosphate-containing compound metabolic process; GO:0071704 organic substance metabolic process; GO:0008152 metabolic process; GO:0006468 protein phosphorylation; GO:0006793 phosphorus metabolic process; GO:0044260 cellular macromolecul…		GO:0005524 ATP binding; GO:1901265 nucleoside phosphate binding; GO:0016773 phosphotransferase activity, alcohol group as acceptor; GO:0001882 nucleoside binding; GO:0043167 ion binding; GO:0000166 nucleotide binding; GO:0004672 protein kinase activity; GO:0097159 organic cyclic compound binding; GO:1901363 heterocyclic compound binding; GO:0032549 ribonucleoside binding; GO:0097367 carbohydrate …	K07198			IPR015940; IPR001772; IPR000719; IPR028375; IPR011009;	Ubiquitin-associated domain; Kinase associated domain 1 (KA1); Protein kinase domain; KA1 domain/Ssp2, C-terminal; Protein kinase-like domain;
A0A0M3LQU0	dormancy-associated protein 1-like	12.469	1.016	0.607	0.909	0.0428	0.666	0.000313	nucleus
A0A140KPV0	gibberellin 3-beta-dioxygenase 2-2	41.343	1.117	0.00326	1.002	0.95	1.492	4.01e-07	cytoplasm	GO:0044699 single-organism process; GO:0008152 metabolic process; GO:0055114 oxidation-reduction process; GO:0044710 single-organism metabolic process;		GO:0046872 metal ion binding; GO:0043169 cation binding; GO:0003824 catalytic activity; GO:0005488 binding; GO:0016491 oxidoreductase activity; GO:0043167 ion binding;	K04124	E1.14.11.15; gibberellin 3-beta-dioxygenase [EC:1.14.11.15]	osa01110 Biosynthesis of secondary metabolites - Oryza sativa japonica (Japanese rice) (RefSeq); osa00904 Diterpenoid biosynthesis - Oryza sativa japonica (Japanese rice) (RefSeq);	IPR027443; IPR005123; IPR026992;	Isopenicillin N synthase-like; Oxoglutarate/iron-dependent dioxygenase; Non-haem dioxygenase N-terminal domain;
A0A173FEH2	SKP1-like protein 1A	19.059							mitochondria	GO:0043632 modification-dependent macromolecule catabolic process; GO:0044265 cellular macromolecule catabolic process; GO:0051603 proteolysis involved in cellular protein catabolic process; GO:0044257 cellular protein catabolic process; GO:0019941 modification-dependent protein catabolic process; GO:0044267 cellular protein metabolic process; GO:0006511 ubiquitin-dependent protein catabolic proc…			K03094	SKP1; S-phase kinase-associated protein 1	osa04120 Ubiquitin mediated proteolysis - Oryza sativa japonica (Japanese rice) (RefSeq); osa04141 Protein processing in endoplasmic reticulum - Oryza sativa japonica (Japanese rice) (RefSeq);	IPR016072; IPR011333; IPR016073;	SKP1 component, dimerisation; SKP1/BTB/POZ domain; SKP1 component, POZ domain;
A0A1B1X3I2	L-galactono-1,4-lactone dehydrogenase 2, mitochondrial	66.124							chloroplast	GO:0044699 single-organism process; GO:0008152 metabolic process; GO:0055114 oxidation-reduction process; GO:0044710 single-organism metabolic process;	GO:0016020 membrane;	GO:0003885 D-arabinono-1,4-lactone oxidase activity; GO:1901265 nucleoside phosphate binding; GO:0050660 flavin adenine dinucleotide binding; GO:0016632 oxidoreductase activity, acting on the CH-CH group of donors, cytochrome as acceptor; GO:0043167 ion binding; GO:0000166 nucleotide binding; GO:0048037 cofactor binding; GO:0016491 oxidoreductase activity; GO:0016614 oxidoreductase activity, acti…	K00225	GLDH; L-galactono-1,4-lactone dehydrogenase [EC:1.3.2.3]	osa01100 Metabolic pathways - Oryza sativa japonica (Japanese rice) (RefSeq); osa01110 Biosynthesis of secondary metabolites - Oryza sativa japonica (Japanese rice) (RefSeq); osa00053 Ascorbate and aldarate metabolism - Oryza sativa japonica (Japanese rice) (RefSeq);	IPR007173; IPR016166; IPR016169; IPR006094; IPR016167;	D-arabinono-1,4-lactone oxidase; FAD-binding, type 2; CO dehydrogenase flavoprotein-like, FAD-binding, subdomain 2; FAD linked oxidase, N-terminal; FAD-binding, type 2, subdomain 1;
A0A1B5GE57	peroxygenase 1-like	27.817	1.013	0.719	0.967	0.144	1.253	0.000921	chloroplast				K17991	PXG; peroxygenase [EC:1.11.2.3]	osa00073 Cutin, suberine and wax biosynthesis - Oryza sativa japonica (Japanese rice) (RefSeq);
A0A1B5GEP8	probable peroxygenase 5	22.711							chloroplast			GO:0043169 cation binding; GO:0046872 metal ion binding; GO:0005509 calcium ion binding; GO:0005488 binding; GO:0043167 ion binding;	K17991	PXG; peroxygenase [EC:1.11.2.3]	osa00073 Cutin, suberine and wax biosynthesis - Oryza sativa japonica (Japanese rice) (RefSeq);	IPR011992; IPR002048;	EF-hand domain pair; EF-hand domain;
A0A1B5GEW3	probable peroxygenase 3	26.047	1.011		0.957		1.036		nucleus
A0A1B5GFV1	probable peroxygenase 5	22.643							chloroplast			GO:0043169 cation binding; GO:0046872 metal ion binding; GO:0005509 calcium ion binding; GO:0005488 binding; GO:0043167 ion binding;	K17991	PXG; peroxygenase [EC:1.11.2.3]	osa00073 Cutin, suberine and wax biosynthesis - Oryza sativa japonica (Japanese rice) (RefSeq);	IPR002048; IPR011992;	EF-hand domain; EF-hand domain pair;
A0A1D5RNY4	UDP-glucose:2-hydroxyflavanone C-glucosyltransferase-like	50.522	0.948		0.923		1.043		endoplasmic reticulum	GO:0008152 metabolic process;		GO:0016757 transferase activity, transferring glycosyl groups; GO:0016758 transferase activity, transferring hexosyl groups; GO:0003824 catalytic activity; GO:0016740 transferase activity;
A0A1D5RP09	translation initiation factor eIF-2B subunit beta	35.044	1.004	0.964	1.064	0.223	0.993	0.897	cytoplasm	GO:0008152 metabolic process; GO:0044237 cellular metabolic process; GO:0009987 cellular process;			K03754	EIF2B2; translation initiation factor eIF-2B subunit beta	osa03013 RNA transport - Oryza sativa japonica (Japanese rice) (RefSeq);
A0A1D5RP86	CTP synthase-like	55.362	0.827		0.926		0.896		chloroplast	GO:0009116 nucleoside metabolic process; GO:0046132 pyrimidine ribonucleoside biosynthetic process; GO:0009147 pyrimidine nucleoside triphosphate metabolic process; GO:0009117 nucleotide metabolic process; GO:0044699 single-organism process; GO:0009163 nucleoside biosynthetic process; GO:0009058 biosynthetic process; GO:0046036 CTP metabolic process; GO:0044237 cellular metabolic process; GO:0006…		GO:0005524 ATP binding; GO:1901265 nucleoside phosphate binding; GO:0016874 ligase activity; GO:0001882 nucleoside binding; GO:0043167 ion binding; GO:0000166 nucleotide binding; GO:0016879 ligase activity, forming carbon-nitrogen bonds; GO:0097159 organic cyclic compound binding; GO:1901363 heterocyclic compound binding; GO:0032549 ribonucleoside binding; GO:0097367 carbohydrate derivative bindi…				IPR027417; IPR017456; IPR017926; IPR029062; IPR033828;	P-loop containing nucleoside triphosphate hydrolase; CTP synthase, N-terminal; Glutamine amidotransferase; Class I glutamine amidotransferase-like; CTP synthase GATase domain;
A0A1D5RPE8	E3 ubiquitin-protein ligase MBR2-like isoform X1	57.384							nucleus			GO:0043169 cation binding; GO:0046872 metal ion binding; GO:0005515 protein binding; GO:0008270 zinc ion binding; GO:0046914 transition metal ion binding; GO:0005488 binding; GO:0043167 ion binding;				IPR001841; IPR013083;	Zinc finger, RING-type; Zinc finger, RING/FYVE/PHD-type;
A0A1D5RPG6	cytochrome P450 98A1	55.823	1.017		1.031		1.319		chloroplast	GO:0044699 single-organism process; GO:0008152 metabolic process; GO:0055114 oxidation-reduction process; GO:0044710 single-organism metabolic process;		GO:0097159 organic cyclic compound binding; GO:1901363 heterocyclic compound binding; GO:0020037 heme binding; GO:0005506 iron ion binding; GO:0046914 transition metal ion binding; GO:0003824 catalytic activity; GO:0005488 binding; GO:0043167 ion binding; GO:0043169 cation binding; GO:0046872 metal ion binding; GO:0016705 oxidoreductase activity, acting on paired donors, with incorporation or red…
A0A1D5RPI0	dnaJ homolog subfamily C GRV2	29.946							chloroplast
A0A1D5RPI1	dnaJ homolog subfamily C GRV2	167.2	1.015		1.029		1.004		plasma membrane			GO:0005488 binding;				IPR011989; IPR001623; IPR016024; IPR025640;	Armadillo-like helical; DnaJ domain; Armadillo-type fold; Domain of unknown function DUF4339;
A0A1D5RPR4	phospholipase A1-II 7-like	47.331	1.108		1.104		1.401		cytoplasm	GO:0044699 single-organism process; GO:0008152 metabolic process; GO:0044238 primary metabolic process; GO:0044710 single-organism metabolic process; GO:0006629 lipid metabolic process; GO:0071704 organic substance metabolic process;		GO:0004620 phospholipase activity; GO:0016787 hydrolase activity; GO:0052689 carboxylic ester hydrolase activity; GO:0008970 phosphatidylcholine 1-acylhydrolase activity; GO:0016298 lipase activity; GO:0003824 catalytic activity; GO:0016788 hydrolase activity, acting on ester bonds;				IPR002921; IPR029058;	Fungal lipase-like domain; Alpha/Beta hydrolase fold;
A0A1D5RPY0	uncharacterized protein LOC109753066	36.144	1.160		1.136		1.097		cytoplasm	GO:0044699 single-organism process; GO:0008152 metabolic process; GO:0055114 oxidation-reduction process; GO:0044710 single-organism metabolic process;		GO:0016701 oxidoreductase activity, acting on single donors with incorporation of molecular oxygen; GO:0016703 oxidoreductase activity, acting on single donors with incorporation of molecular oxygen, incorporation of one atom of oxygen (internal monooxygenases or internal mixed function oxidases); GO:0004497 monooxygenase activity; GO:0003824 catalytic activity; GO:0018580 nitronate monooxygenase…				IPR013785; IPR004136;	Aldolase-type TIM barrel; Nitronate monooxygenase;
A0A1D5RQ14	protein fluG	67.878	1.087	0.441	1.137	0.198	1.309	0.0268	cytoplasm	GO:0009064 glutamine family amino acid metabolic process; GO:0008652 cellular amino acid biosynthetic process; GO:0006542 glutamine biosynthetic process; GO:0016053 organic acid biosynthetic process; GO:0044711 single-organism biosynthetic process; GO:0044281 small molecule metabolic process; GO:0006541 glutamine metabolic process; GO:0044763 single-organism cellular process; GO:0044699 single-or…		GO:0016879 ligase activity, forming carbon-nitrogen bonds; GO:0004356 glutamate-ammonia ligase activity; GO:0016880 acid-ammonia (or amide) ligase activity; GO:0003824 catalytic activity; GO:0016874 ligase activity; GO:0016211 ammonia ligase activity; GO:0016787 hydrolase activity;				IPR008146; IPR032466; IPR008147; IPR006680; IPR014746;	Glutamine synthetase, catalytic domain; Metal-dependent hydrolase; Glutamine synthetase, beta-Grasp domain; Amidohydrolase-related; Glutamine synthetase/guanido kinase, catalytic domain;
A0A1D5RQ96	ALG-2 interacting protein X-like	95.561	1.042	0.306	1.097	0.0904	1.006	0.921	nucleus			GO:0005515 protein binding; GO:0005488 binding;	K12200	PDCD6IP; programmed cell death 6-interacting protein	osa04144 Endocytosis - Oryza sativa japonica (Japanese rice) (RefSeq);	IPR025304; IPR004328;	ALIX V-shaped domain; BRO1 domain;
A0A1D5RQA6	KH domain-containing protein At4g18375-like isoform X1	61.338	1.064	0.557	1.009	0.919	0.911	0.0992	nucleus			GO:0097159 organic cyclic compound binding; GO:1901363 heterocyclic compound binding; GO:0003723 RNA binding; GO:0005488 binding; GO:0003676 nucleic acid binding;				IPR004087; IPR004088;	K Homology domain; K Homology domain, type 1;
A0A1D5RQE5	delta-1-pyrroline-5-carboxylate synthase	43.926	1.018	0.535	1.075	0.0403	0.925	0.0676	chloroplast	GO:0016310 phosphorylation; GO:0016053 organic acid biosynthetic process; GO:0044699 single-organism process; GO:0009058 biosynthetic process; GO:1901566 organonitrogen compound biosynthetic process; GO:0044237 cellular metabolic process; GO:0006796 phosphate-containing compound metabolic process; GO:0009084 glutamine family amino acid biosynthetic process; GO:0071704 organic substance metabolic …	GO:0044424 intracellular part; GO:0005623 cell; GO:0044464 cell part; GO:0005622 intracellular; GO:0005737 cytoplasm;	GO:0016774 phosphotransferase activity, carboxyl group as acceptor; GO:0016301 kinase activity; GO:0003824 catalytic activity; GO:0019202 amino acid kinase activity; GO:0004349 glutamate 5-kinase activity; GO:0016740 transferase activity; GO:0016772 transferase activity, transferring phosphorus-containing groups; GO:0016491 oxidoreductase activity;				IPR016161; IPR001048; IPR016162;	Aldehyde/histidinol dehydrogenase; Aspartate/glutamate/uridylate kinase; Aldehyde dehydrogenase N-terminal domain;
A0A1D5RQP8	palmitoyl-protein thioesterase 1-like	28.18	1.040		0.860		1.045		cytoplasm	GO:0098734 macromolecule depalmitoylation; GO:0008152 metabolic process; GO:0043170 macromolecule metabolic process; GO:0043412 macromolecule modification; GO:0098732 macromolecule deacylation; GO:0071704 organic substance metabolic process;		GO:0098599 palmitoyl hydrolase activity; GO:0016787 hydrolase activity; GO:0003824 catalytic activity;				IPR029058;	Alpha/Beta hydrolase fold;
A0A1D5RR61	abscisic acid receptor PYR1-like	22.62	1.082	0.0209	1.111	0.0406	1.077	0.137	cytoplasm				K14496	PYL; abscisic acid receptor PYR/PYL family	osa04075 Plant hormone signal transduction - Oryza sativa japonica (Japanese rice) (RefSeq); osa04016 MAPK signaling pathway - plant - Oryza sativa japonica (Japanese rice) (RefSeq);	IPR023393;	START-like domain;
A0A1D5RRA1	uncharacterized protein LOC109755132	9.4079	0.923	0.035	0.921	0.118	0.462	3.61e-05	extracellular	GO:0050794 regulation of cellular process; GO:0052548 regulation of endopeptidase activity; GO:0010951 negative regulation of endopeptidase activity; GO:0045861 negative regulation of proteolysis; GO:0080090 regulation of primary metabolic process; GO:0060255 regulation of macromolecule metabolic process; GO:0030162 regulation of proteolysis; GO:0031324 negative regulation of cellular metabolic p…	GO:0005576 extracellular region;	GO:0004867 serine-type endopeptidase inhibitor activity; GO:0030234 enzyme regulator activity; GO:0030414 peptidase inhibitor activity; GO:0061134 peptidase regulator activity; GO:0061135 endopeptidase regulator activity; GO:0098772 molecular function regulator; GO:0004857 enzyme inhibitor activity; GO:0004866 endopeptidase inhibitor activity;				IPR000877;	Proteinase inhibitor I12, Bowman-Birk;
A0A1D5RRB7	PREDICTED: protein translation factor SUI1 homolog	9.798	0.897	0.007	0.942	0.0688	0.760	0.000487	chloroplast	GO:0006518 peptide metabolic process; GO:0043043 peptide biosynthetic process; GO:0044267 cellular protein metabolic process; GO:0006807 nitrogen compound metabolic process; GO:0009058 biosynthetic process; GO:0043603 cellular amide metabolic process; GO:0044238 primary metabolic process; GO:1901566 organonitrogen compound biosynthetic process; GO:0044237 cellular metabolic process; GO:1901576 or…		GO:0097159 organic cyclic compound binding; GO:1901363 heterocyclic compound binding; GO:0003723 RNA binding; GO:0008135 translation factor activity, RNA binding; GO:0005488 binding; GO:0003676 nucleic acid binding; GO:0003743 translation initiation factor activity;				IPR001950;	SUI1 domain;
A0A1D5RRD3	60S ribosomal protein L29-1-like	6.9729	0.852	0.0419	0.839	0.00271	0.653	0.000355	nucleus	GO:0006518 peptide metabolic process; GO:0043043 peptide biosynthetic process; GO:0044267 cellular protein metabolic process; GO:0006807 nitrogen compound metabolic process; GO:0009058 biosynthetic process; GO:0043603 cellular amide metabolic process; GO:0044238 primary metabolic process; GO:1901566 organonitrogen compound biosynthetic process; GO:1901576 organic substance biosynthetic process; G…	GO:0005840 ribosome; GO:0043226 organelle; GO:0043229 intracellular organelle; GO:0043232 intracellular non-membrane-bounded organelle; GO:0044464 cell part; GO:0005622 intracellular; GO:0005737 cytoplasm; GO:0032991 macromolecular complex; GO:0044424 intracellular part; GO:1990904 ribonucleoprotein complex; GO:0005623 cell; GO:0030529 intracellular ribonucleoprotein complex; GO:0044444 cytoplasm…	GO:0003735 structural constituent of ribosome; GO:0005198 structural molecule activity;	K02905	RP-L29e; large subunit ribosomal protein L29e	osa03010 Ribosome - Oryza sativa japonica (Japanese rice) (RefSeq);
A0A1D5RRQ9	dnaJ homolog subfamily B member 4-like	39.361	0.969		0.999		0.816		cytoskeleton	GO:0006457 protein folding; GO:0009987 cellular process;		GO:0005515 protein binding; GO:0051082 unfolded protein binding; GO:0005488 binding;	K09510			IPR008971; IPR002939; IPR001623;	HSP40/DnaJ peptide-binding; Chaperone DnaJ, C-terminal; DnaJ domain;
A0A1D5RRU8	signal peptidase complex catalytic subunit SEC11A-like	16.354	0.973	0.717	1.024	0.609	1.102	0.395	cytoplasm	GO:0006518 peptide metabolic process; GO:0006465 signal peptide processing; GO:0044267 cellular protein metabolic process; GO:0006807 nitrogen compound metabolic process; GO:0043603 cellular amide metabolic process; GO:0016485 protein processing; GO:0044238 primary metabolic process; GO:0044237 cellular metabolic process; GO:0071704 organic substance metabolic process; GO:0008152 metabolic proces…	GO:0031224 intrinsic component of membrane; GO:0016020 membrane; GO:0016021 integral component of membrane; GO:0044425 membrane part;	GO:0008233 peptidase activity; GO:0016787 hydrolase activity; GO:0003824 catalytic activity;	K13280	SEC11; signal peptidase, endoplasmic reticulum-type [EC:3.4.-.-]	osa03060 Protein export - Oryza sativa japonica (Japanese rice) (RefSeq);	IPR019759; IPR015927; IPR028360;	Peptidase S24/S26A/S26B; Peptidase S24/S26A/S26B/S26C; Peptidase S24/S26, beta-ribbon domain;
A0A1D5RS02	probable tocopherol cyclase, chloroplastic	52.322	1.078	0.168	1.007	0.857	1.149	0.0484	chloroplast			GO:0009975 cyclase activity; GO:0003824 catalytic activity; GO:0009976 tocopherol cyclase activity;	K09834	VTE1; tocopherol cyclase [EC:5.5.1.24]	osa01100 Metabolic pathways - Oryza sativa japonica (Japanese rice) (RefSeq); osa01110 Biosynthesis of secondary metabolites - Oryza sativa japonica (Japanese rice) (RefSeq); osa00130 Ubiquinone and other terpenoid-quinone biosynthesis - Oryza sativa japonica (Japanese rice) (RefSeq);
A0A1D5RS12	transcription initiation factor IIF subunit alpha isoform X2	55.168							nucleus	GO:0097659 nucleic acid-templated transcription; GO:0009891 positive regulation of biosynthetic process; GO:0009058 biosynthetic process; GO:0044237 cellular metabolic process; GO:2001141 regulation of RNA biosynthetic process; GO:0008152 metabolic process; GO:0009893 positive regulation of metabolic process; GO:0051173 positive regulation of nitrogen compound metabolic process; GO:0032784 regula…	GO:0016020 membrane; GO:0043229 intracellular organelle; GO:0098796 membrane protein complex; GO:0032991 macromolecular complex; GO:0031224 intrinsic component of membrane; GO:0044424 intracellular part; GO:0005623 cell; GO:0016021 integral component of membrane; GO:0034357 photosynthetic membrane; GO:0043231 intracellular membrane-bounded organelle; GO:0043226 organelle; GO:0009521 photosystem; …	GO:0097159 organic cyclic compound binding; GO:1901363 heterocyclic compound binding; GO:0003677 DNA binding; GO:0003824 catalytic activity; GO:0005488 binding; GO:0003676 nucleic acid binding;	K03138	TFIIF1; transcription initiation factor TFIIF subunit alpha	osa03022 Basal transcription factors - Oryza sativa japonica (Japanese rice) (RefSeq);	IPR011991; IPR011039;	Winged helix-turn-helix DNA-binding domain; Transcription Factor IIF, Rap30/Rap74, interaction;
A0A1D5RS42	RGG repeats nuclear RNA binding protein A-like	28.858	0.756		0.790		0.823		nucleus				K13199			IPR006861;	Hyaluronan/mRNA-binding protein;
A0A1D5RSF3	probable manganese-transporting ATPase PDR2	112.19							plasma membrane	GO:0006810 transport; GO:0051179 localization; GO:0006812 cation transport; GO:0006811 ion transport; GO:0051234 establishment of localization;	GO:0031224 intrinsic component of membrane; GO:0016020 membrane; GO:0016021 integral component of membrane; GO:0044425 membrane part;	GO:0005524 ATP binding; GO:1901265 nucleoside phosphate binding; GO:0001882 nucleoside binding; GO:0043167 ion binding; GO:0016817 hydrolase activity, acting on acid anhydrides; GO:0016787 hydrolase activity; GO:0000166 nucleotide binding; GO:0017111 nucleoside-triphosphatase activity; GO:0016887 ATPase activity; GO:0097159 organic cyclic compound binding; GO:1901363 heterocyclic compound binding…				IPR008250; IPR023299; IPR023214;	P-type ATPase, A domain; P-type ATPase, cytoplasmic domain N; HAD-like domain;
A0A1D5RSF5	uncharacterized protein LOC109740203	14.745							cytoplasm
A0A1D5RSR8	serine carboxypeptidase-like 50	46.788	1.195	0.0952	1.006	0.941	1.102	0.18	extracellular	GO:0006508 proteolysis; GO:0008152 metabolic process; GO:0043170 macromolecule metabolic process; GO:0019538 protein metabolic process; GO:0044238 primary metabolic process; GO:0071704 organic substance metabolic process;		GO:0004180 carboxypeptidase activity; GO:0008233 peptidase activity; GO:0008238 exopeptidase activity; GO:0017171 serine hydrolase activity; GO:0003824 catalytic activity; GO:0008236 serine-type peptidase activity; GO:0070011 peptidase activity, acting on L-amino acid peptides; GO:0004185 serine-type carboxypeptidase activity; GO:0016787 hydrolase activity; GO:0070008 serine-type exopeptidase act…	K09645			IPR029058;	Alpha/Beta hydrolase fold;
A0A1D5RST4	berberine bridge enzyme-like 18	56.199	1.116		1.034		1.223		chloroplast	GO:0044699 single-organism process; GO:0008152 metabolic process; GO:0055114 oxidation-reduction process; GO:0044710 single-organism metabolic process;		GO:0097159 organic cyclic compound binding; GO:1901363 heterocyclic compound binding; GO:0016614 oxidoreductase activity, acting on CH-OH group of donors; GO:1901265 nucleoside phosphate binding; GO:0050660 flavin adenine dinucleotide binding; GO:0003824 catalytic activity; GO:0005488 binding; GO:0043167 ion binding; GO:0043168 anion binding; GO:0000166 nucleotide binding; GO:0048037 cofactor bin…				IPR016166; IPR016169; IPR012951; IPR016167; IPR006094;	FAD-binding, type 2; CO dehydrogenase flavoprotein-like, FAD-binding, subdomain 2; Berberine/berberine-like; FAD-binding, type 2, subdomain 1; FAD linked oxidase, N-terminal;
A0A1D5RSY1	pentatricopeptide repeat-containing protein At2g15690-like	61.312							chloroplast			GO:0043169 cation binding; GO:0046872 metal ion binding; GO:0008270 zinc ion binding; GO:0046914 transition metal ion binding; GO:0005488 binding; GO:0043167 ion binding;				IPR032867;	DYW domain;
A0A1D5RT34	uncharacterized protein At5g01610-like	14.642	0.914		0.904		0.925		extracellular
A0A1D5RTA6	dynamin-related protein 5A	68.049	0.964		0.989		0.945		cytoplasm			GO:1901265 nucleoside phosphate binding; GO:0001882 nucleoside binding; GO:0043167 ion binding; GO:0016817 hydrolase activity, acting on acid anhydrides; GO:0016787 hydrolase activity; GO:0000166 nucleotide binding; GO:0017111 nucleoside-triphosphatase activity; GO:1901363 heterocyclic compound binding; GO:0097159 organic cyclic compound binding; GO:0032549 ribonucleoside binding; GO:0097367 carb…				IPR030381; IPR003130; IPR001401; IPR027417; IPR020850; IPR000375;	Dynamin-type guanine nucleotide-binding (G) domain; Dynamin GTPase effector; Dynamin, GTPase domain; P-loop containing nucleoside triphosphate hydrolase; GTPase effector domain; Dynamin central domain;
A0A1D5RTD1	probable serine protease EDA2	50.961	0.973		0.993		1.225		nucleus	GO:0006508 proteolysis; GO:0008152 metabolic process; GO:0043170 macromolecule metabolic process; GO:0019538 protein metabolic process; GO:0044238 primary metabolic process; GO:0071704 organic substance metabolic process;		GO:0070011 peptidase activity, acting on L-amino acid peptides; GO:0016787 hydrolase activity; GO:0008233 peptidase activity; GO:0003824 catalytic activity; GO:0017171 serine hydrolase activity; GO:0008236 serine-type peptidase activity;				IPR029058;	Alpha/Beta hydrolase fold;
A0A1D5RTD3	probable serine protease EDA2	55.912							chloroplast	GO:0006508 proteolysis; GO:0008152 metabolic process; GO:0043170 macromolecule metabolic process; GO:0019538 protein metabolic process; GO:0044238 primary metabolic process; GO:0071704 organic substance metabolic process;		GO:0070011 peptidase activity, acting on L-amino acid peptides; GO:0016787 hydrolase activity; GO:0008233 peptidase activity; GO:0003824 catalytic activity; GO:0017171 serine hydrolase activity; GO:0008236 serine-type peptidase activity;				IPR029058;	Alpha/Beta hydrolase fold;
A0A1D5RTK1	beta-glucosidase 22-like isoform X2	58.71	1.247		1.379		1.650		chloroplast	GO:0008152 metabolic process; GO:0005975 carbohydrate metabolic process; GO:0044238 primary metabolic process; GO:0071704 organic substance metabolic process;		GO:0004553 hydrolase activity, hydrolyzing O-glycosyl compounds; GO:0016787 hydrolase activity; GO:0003824 catalytic activity; GO:0016798 hydrolase activity, acting on glycosyl bonds;	K01188	E3.2.1.21; beta-glucosidase [EC:3.2.1.21]	osa00460 Cyanoamino acid metabolism - Oryza sativa japonica (Japanese rice) (RefSeq); osa01100 Metabolic pathways - Oryza sativa japonica (Japanese rice) (RefSeq); osa00940 Phenylpropanoid biosynthesis - Oryza sativa japonica (Japanese rice) (RefSeq); osa00500 Starch and sucrose metabolism - Oryza sativa japonica (Japanese rice) (RefSeq); osa01110 Biosynthesis of secondary metabolites - Oryza sat…	IPR017853; IPR013781;	Glycoside hydrolase superfamily; Glycoside hydrolase, catalytic domain;
A0A1D5RTK6	universal stress protein PHOS32-like	27.992	1.054	0.511	1.154	0.36	1.004	0.961	chloroplast	GO:0006950 response to stress; GO:0050896 response to stimulus;						IPR014729; IPR006016;	Rossmann-like alpha/beta/alpha sandwich fold; UspA;
A0A1D5RTM9	uncharacterized protein LOC109764821	13.601	0.974		0.886		0.754		nucleus
A0A1D5RTV4	WEB family protein At3g02930, chloroplastic-like isoform X3	122.81							nucleus
A0A1D5RTW5	alpha,alpha-trehalose-phosphate synthase	109.69							mitochondria	GO:0016051 carbohydrate biosynthetic process; GO:0044711 single-organism biosynthetic process; GO:0044763 single-organism cellular process; GO:0044699 single-organism process; GO:0009058 biosynthetic process; GO:0005984 disaccharide metabolic process; GO:0005975 carbohydrate metabolic process; GO:0009312 oligosaccharide biosynthetic process; GO:0044238 primary metabolic process; GO:0044237 cellul…		GO:0016758 transferase activity, transferring hexosyl groups; GO:0003824 catalytic activity; GO:0035251 UDP-glucosyltransferase activity; GO:0008194 UDP-glycosyltransferase activity; GO:0046527 glucosyltransferase activity; GO:0016757 transferase activity, transferring glycosyl groups; GO:0003825 alpha,alpha-trehalose-phosphate synthase (UDP-forming) activity; GO:0016740 transferase activity;	K16055	TPS; trehalose 6-phosphate synthase/phosphatase [EC:2.4.1.15 3.1.3.12]	osa01100 Metabolic pathways - Oryza sativa japonica (Japanese rice) (RefSeq); osa00500 Starch and sucrose metabolism - Oryza sativa japonica (Japanese rice) (RefSeq);	IPR012766; IPR001830; IPR023214;	Alpha,alpha-trehalose-phosphate synthase; Glycosyl transferase, family 20; HAD-like domain;
A0A1D5RU16	guanosine nucleotide diphosphate dissociation inhibitor 1	49.689							cytoplasm	GO:0050794 regulation of cellular process; GO:0044700 single organism signaling; GO:0051716 cellular response to stimulus; GO:0035556 intracellular signal transduction; GO:0055114 oxidation-reduction process; GO:0044699 single-organism process; GO:0071702 organic substance transport; GO:0007264 small GTPase mediated signal transduction; GO:0023052 signaling; GO:0050896 response to stimulus; GO:00…	GO:0005623 cell; GO:0005622 intracellular; GO:0044464 cell part;	GO:0030234 enzyme regulator activity; GO:0003824 catalytic activity; GO:0005093 Rab GDP-dissociation inhibitor activity; GO:0005092 GDP-dissociation inhibitor activity; GO:0060589 nucleoside-triphosphatase regulator activity; GO:0030695 GTPase regulator activity; GO:0098772 molecular function regulator; GO:0016491 oxidoreductase activity;	K17255			IPR023753;	FAD/NAD(P)-binding domain;
A0A1D5RU35	coatomer subunit delta-1	57.457	0.989		0.956		1.106		chloroplast	GO:0045184 establishment of protein localization; GO:0006810 transport; GO:0006890 retrograde vesicle-mediated transport, Golgi to ER; GO:0016192 vesicle-mediated transport; GO:0048193 Golgi vesicle transport; GO:0071702 organic substance transport; GO:0008104 protein localization; GO:0033036 macromolecule localization; GO:0051179 localization; GO:0015031 protein transport; GO:0051234 establishme…	GO:0016020 membrane; GO:0031410 cytoplasmic vesicle; GO:0031090 organelle membrane; GO:0098796 membrane protein complex; GO:0030137 COPI-coated vesicle; GO:0005737 cytoplasm; GO:0031982 vesicle; GO:0030660 Golgi-associated vesicle membrane; GO:0044433 cytoplasmic vesicle part; GO:0032991 macromolecular complex; GO:0044424 intracellular part; GO:0030120 vesicle coat; GO:0005623 cell; GO:0030663 CO…		K20471			IPR028565; IPR011012;	Mu homology domain; Longin-like domain;
A0A1D5RU47	nucleosome assembly protein 1;2	41.748							cytoplasm	GO:0044085 cellular component biogenesis; GO:0016043 cellular component organization; GO:0034728 nucleosome organization; GO:0034622 cellular macromolecular complex assembly; GO:0006333 chromatin assembly or disassembly; GO:0043933 macromolecular complex subunit organization; GO:0065004 protein-DNA complex assembly; GO:0006323 DNA packaging; GO:0006334 nucleosome assembly; GO:0051276 chromosome o…	GO:0043226 organelle; GO:0043231 intracellular membrane-bounded organelle; GO:0043229 intracellular organelle; GO:0005634 nucleus; GO:0044464 cell part; GO:0005622 intracellular; GO:0044424 intracellular part; GO:0043227 membrane-bounded organelle; GO:0005623 cell;		K11279
A0A1D5RU62	universal stress protein PHOS32-like	17.9	0.987	0.222	0.982	0.052	0.702	1.46e-05	chloroplast	GO:0006950 response to stress; GO:0050896 response to stimulus;						IPR006016; IPR014729;	UspA; Rossmann-like alpha/beta/alpha sandwich fold;
A0A1D5RU88	60S ribosomal protein L18a-like protein	20.175							nucleus		GO:0031224 intrinsic component of membrane; GO:0016020 membrane; GO:0016021 integral component of membrane; GO:0044425 membrane part;
A0A1D5RUB8	uncharacterized protein LOC109748351	9.3652	0.826		0.662		0.640		nucleus
A0A1D5RUC8	PREDICTED: histone H2B.1-like	16.616	0.805		0.923		0.993		nucleus		GO:0043229 intracellular organelle; GO:0043232 intracellular non-membrane-bounded organelle; GO:0044446 intracellular organelle part; GO:0032991 macromolecular complex; GO:0044424 intracellular part; GO:0005623 cell; GO:0044422 organelle part; GO:0044427 chromosomal part; GO:0000786 nucleosome; GO:0043228 non-membrane-bounded organelle; GO:0043231 intracellular membrane-bounded organelle; GO:0043…	GO:0097159 organic cyclic compound binding; GO:1901363 heterocyclic compound binding; GO:0003677 DNA binding; GO:0046982 protein heterodimerization activity; GO:0005488 binding; GO:0046983 protein dimerization activity; GO:0003676 nucleic acid binding; GO:0005515 protein binding;	K11252			IPR009072; IPR007125;	Histone-fold; Histone H2A/H2B/H3;
A0A1D5RUG8	Uncharacterized protein	8.2559							extracellular
A0A1D5RUI1	3-ketoacyl-CoA thiolase 2, peroxisomal-like isoform X1	47.75	1.096		0.793		0.755		cytoplasm	GO:0008152 metabolic process;		GO:0016746 transferase activity, transferring acyl groups; GO:0016747 transferase activity, transferring acyl groups other than amino-acyl groups; GO:0003824 catalytic activity; GO:0016740 transferase activity;	K07513	ACAA1; acetyl-CoA acyltransferase 1 [EC:2.3.1.16]	osa00592 alpha-Linolenic acid metabolism - Oryza sativa japonica (Japanese rice) (RefSeq); osa00280 Valine, leucine and isoleucine degradation - Oryza sativa japonica (Japanese rice) (RefSeq); osa01100 Metabolic pathways - Oryza sativa japonica (Japanese rice) (RefSeq); osa00071 Fatty acid degradation - Oryza sativa japonica (Japanese rice) (RefSeq); osa01212 Fatty acid metabolism - Oryza sativa …	IPR016039; IPR020616; IPR020617;	Thiolase-like; Thiolase, N-terminal; Thiolase, C-terminal;
A0A1D5RUI2	3-ketoacyl-CoA thiolase 2, peroxisomal-like isoform X1	35.467	1.029		1.091		1.014		cytoplasm	GO:0008152 metabolic process;		GO:0016746 transferase activity, transferring acyl groups; GO:0016747 transferase activity, transferring acyl groups other than amino-acyl groups; GO:0016740 transferase activity; GO:0003824 catalytic activity;				IPR016039; IPR020616;	Thiolase-like; Thiolase, N-terminal;
A0A1D5RUL9	aldo-keto reductase family 4 member C9-like	34.256	1.119		1.114		0.986		cytoplasm	GO:0044699 single-organism process; GO:0008152 metabolic process; GO:0055114 oxidation-reduction process; GO:0044710 single-organism metabolic process;		GO:0003824 catalytic activity; GO:0016491 oxidoreductase activity;	K00002			IPR023210;	NADP-dependent oxidoreductase domain;
A0A1D5RUQ7	methionine aminopeptidase 1A	34.605	0.984	0.749	0.946	0.272	0.839	0.0354	cytoplasm							IPR000994; IPR031615;	Peptidase M24; MYND-like zinc finger, mRNA-binding;
A0A1D5RV12	late embryogenesis abundant protein, group 3-like	18.199	1.014	0.17	1.001	0.917	0.838	0.00183	mitochondria
A0A1D5RV36	PREDICTED: 10 kDa chaperonin	14.544	0.966		0.903		0.784		chloroplast	GO:0006457 protein folding; GO:0009987 cellular process;	GO:0044424 intracellular part; GO:0005623 cell; GO:0044464 cell part; GO:0005622 intracellular; GO:0005737 cytoplasm;		K04078			IPR011032;	GroES-like;
A0A1D5RV67	RGG repeats nuclear RNA binding protein A-like	37.449	0.906	0.217	0.958	0.53	0.717	0.0483	nucleus				K13199			IPR019084; IPR006861;	Stm1-like, N-terminal; Hyaluronan/mRNA-binding protein;
A0A1D5RV68	RGG repeats nuclear RNA binding protein A-like	40.194	0.829		0.801		0.663		nucleus				K13199			IPR019084; IPR006861;	Stm1-like, N-terminal; Hyaluronan/mRNA-binding protein;
A0A1D5RVA3	alpha-2-purothionin	14.643	0.937	0.0552	0.897	0.00463	1.126	0.0113	extracellular	GO:0006952 defense response; GO:0050896 response to stimulus; GO:0006950 response to stress;
A0A1D5RVB3	hexokinase-5	52.356							chloroplast	GO:0006757 ATP generation from ADP; GO:0065008 regulation of biological quality; GO:0009116 nucleoside metabolic process; GO:0042278 purine nucleoside metabolic process; GO:0006165 nucleoside diphosphate phosphorylation; GO:0046031 ADP metabolic process; GO:0019362 pyridine nucleotide metabolic process; GO:0006096 glycolytic process; GO:0009167 purine ribonucleoside monophosphate metabolic proces…	GO:0005623 cell;	GO:0005524 ATP binding; GO:1901265 nucleoside phosphate binding; GO:0016773 phosphotransferase activity, alcohol group as acceptor; GO:0005536 glucose binding; GO:0001882 nucleoside binding; GO:0043167 ion binding; GO:0048029 monosaccharide binding; GO:0000166 nucleotide binding; GO:0097159 organic cyclic compound binding; GO:1901363 heterocyclic compound binding; GO:0032549 ribonucleoside bindin…				IPR022672; IPR022673;	Hexokinase, N-terminal; Hexokinase, C-terminal;
A0A1D5RVE0	embryonic protein DC-8-like	64.154	1.016	0.412	1.027	0.219	0.880	0.0037	nucleus
A0A1D5RVJ8	lysophospholipid acyltransferase LPEAT1	41.848	1.130		1.009		1.331		endoplasmic reticulum	GO:0008152 metabolic process;	GO:0031224 intrinsic component of membrane; GO:0016020 membrane; GO:0016021 integral component of membrane; GO:0044425 membrane part;	GO:0016746 transferase activity, transferring acyl groups; GO:0003824 catalytic activity; GO:0016740 transferase activity;	K13510	LPCAT1_2; lysophosphatidylcholine acyltransferase / lyso-PAF acetyltransferase [EC:2.3.1.23 2.3.1.67]	osa00565 Ether lipid metabolism - Oryza sativa japonica (Japanese rice) (RefSeq); osa01100 Metabolic pathways - Oryza sativa japonica (Japanese rice) (RefSeq); osa00564 Glycerophospholipid metabolism - Oryza sativa japonica (Japanese rice) (RefSeq);	IPR002123;	Phospholipid/glycerol acyltransferase;
A0A1D5RVP0	sulfite reductase	68.276	1.001	0.932	0.959	0.0436	1.008	0.862	cytoplasm	GO:0044699 single-organism process; GO:0008152 metabolic process; GO:0055114 oxidation-reduction process; GO:0044710 single-organism metabolic process;		GO:0097159 organic cyclic compound binding; GO:1901363 heterocyclic compound binding; GO:0020037 heme binding; GO:0016673 oxidoreductase activity, acting on a sulfur group of donors, iron-sulfur protein as acceptor; GO:0003824 catalytic activity; GO:0051536 iron-sulfur cluster binding; GO:0005488 binding; GO:0016667 oxidoreductase activity, acting on a sulfur group of donors; GO:0051539 4 iron, 4…	K00392	sir; sulfite reductase (ferredoxin) [EC:1.8.7.1]	osa01100 Metabolic pathways - Oryza sativa japonica (Japanese rice) (RefSeq); osa00920 Sulfur metabolism - Oryza sativa japonica (Japanese rice) (RefSeq);	IPR006067; IPR005117;	Nitrite/sulphite reductase 4Fe-4S domain; Nitrite/Sulfite reductase ferredoxin-like domain;
A0A1D5RVV6	26S proteasome non-ATPase regulatory subunit 13 homolog B-like	40.588	1.006	0.844	1.003	0.917	1.295	0.000586	cytoskeleton			GO:0005515 protein binding; GO:0005488 binding;				IPR000717; IPR011991;	Proteasome component (PCI) domain; Winged helix-turn-helix DNA-binding domain;
A0A1D5RVX5	uncharacterized protein LOC109780075 isoform X1	79.367							chloroplast
A0A1D5RWD1	glycine-rich protein 2-like	18.689	1.186	0.000754	1.294	0.000118	1.256	0.0011	nucleus	GO:0050794 regulation of cellular process; GO:0010468 regulation of gene expression; GO:0006355 regulation of transcription, DNA-templated; GO:0031326 regulation of cellular biosynthetic process; GO:0080090 regulation of primary metabolic process; GO:0060255 regulation of macromolecule metabolic process; GO:0019219 regulation of nucleobase-containing compound metabolic process; GO:0010556 regulat…		GO:0097159 organic cyclic compound binding; GO:1901363 heterocyclic compound binding; GO:0003677 DNA binding; GO:0046914 transition metal ion binding; GO:0005488 binding; GO:0043167 ion binding; GO:0003676 nucleic acid binding; GO:0046872 metal ion binding; GO:0043169 cation binding; GO:0008270 zinc ion binding;				IPR011129; IPR012340; IPR001878; IPR002059;	Cold shock domain; Nucleic acid-binding, OB-fold; Zinc finger, CCHC-type; Cold-shock protein, DNA-binding;
A0A1D5RWG7	PREDICTED: sucrose-binding protein-like	13.269	1.061	0.23	0.971	0.233	0.819	0.024	extracellular
A0A1D5RWI0	zinc-finger homeodomain protein 6-like	27.261							nucleus			GO:0097159 organic cyclic compound binding; GO:1901363 heterocyclic compound binding; GO:0003677 DNA binding; GO:0005488 binding; GO:0003676 nucleic acid binding;				IPR006455; IPR009057; IPR006456;	Homeodomain, ZF-HD class; Homeobox domain-like; ZF-HD homeobox protein, Cys/His-rich dimerisation domain;
A0A1D5RWI8	acylamino-acid-releasing enzyme 1 isoform X2	84.259	0.915		1.004		0.940		nucleus	GO:0006508 proteolysis; GO:0008152 metabolic process; GO:0043170 macromolecule metabolic process; GO:0019538 protein metabolic process; GO:0044238 primary metabolic process; GO:0071704 organic substance metabolic process;		GO:0004252 serine-type endopeptidase activity; GO:0004175 endopeptidase activity; GO:0008233 peptidase activity; GO:0003824 catalytic activity; GO:0017171 serine hydrolase activity; GO:0008236 serine-type peptidase activity; GO:0070011 peptidase activity, acting on L-amino acid peptides; GO:0016787 hydrolase activity;	K01303			IPR001375; IPR029058; IPR011042;	Peptidase S9, prolyl oligopeptidase, catalytic domain; Alpha/Beta hydrolase fold; Six-bladed beta-propeller, TolB-like;
A0A1D5RWJ1	acylamino-acid-releasing enzyme 1 isoform X3	60.082	0.944		1.026		1.397		nucleus			GO:0005515 protein binding; GO:0005488 binding;				IPR015943;	WD40/YVTN repeat-like-containing domain;
A0A1D5RWS5	ABA-inducible protein PHV A1-like	21.12	1.027	0.263	0.990	0.821	0.926	0.118	mitochondria
A0A1D5RWU1	chaperone protein ClpB1	109.9	1.024		1.282		0.957		mitochondria	GO:0008152 metabolic process; GO:0019538 protein metabolic process; GO:0043170 macromolecule metabolic process; GO:0044238 primary metabolic process; GO:0071704 organic substance metabolic process;		GO:0005524 ATP binding; GO:1901265 nucleoside phosphate binding; GO:0001882 nucleoside binding; GO:0043167 ion binding; GO:0000166 nucleotide binding; GO:0097159 organic cyclic compound binding; GO:1901363 heterocyclic compound binding; GO:0032549 ribonucleoside binding; GO:0097367 carbohydrate derivative binding; GO:0032553 ribonucleotide binding; GO:0005488 binding; GO:0032550 purine ribonucleo…	K03695			IPR019489; IPR003593; IPR003959; IPR027417; IPR004176;	Clp ATPase, C-terminal; AAA+ ATPase domain; ATPase, AAA-type, core; P-loop containing nucleoside triphosphate hydrolase; Clp, N-terminal;
A0A1D5RWU2	PREDICTED: chaperone protein ClpB1	105.85	0.848		1.215		0.893		mitochondria	GO:0008152 metabolic process; GO:0019538 protein metabolic process; GO:0043170 macromolecule metabolic process; GO:0044238 primary metabolic process; GO:0071704 organic substance metabolic process;		GO:0005524 ATP binding; GO:1901265 nucleoside phosphate binding; GO:0001882 nucleoside binding; GO:0043167 ion binding; GO:0000166 nucleotide binding; GO:0097159 organic cyclic compound binding; GO:1901363 heterocyclic compound binding; GO:0032549 ribonucleoside binding; GO:0097367 carbohydrate derivative binding; GO:0032553 ribonucleotide binding; GO:0005488 binding; GO:0032550 purine ribonucleo…				IPR019489; IPR003593; IPR003959; IPR027417; IPR004176;	Clp ATPase, C-terminal; AAA+ ATPase domain; ATPase, AAA-type, core; P-loop containing nucleoside triphosphate hydrolase; Clp, N-terminal;
A0A1D5RX63	probable protein ABIL4	33.088	1.159		1.030		0.706		nucleus
A0A1D5RX93	early nodulin-like protein 1	19.798	1.023	0.827	1.070	0.622	0.997	0.978	vacuolar membrane			GO:0009055 electron carrier activity;				IPR003245; IPR008972;	Phytocyanin domain; Cupredoxin;
A0A1D5RXC8	PREDICTED: osmotin-like protein	31.203	0.995	0.896	1.066	0.248	1.002	0.971	chloroplast
A0A1D5RXC9	BAHD acyltransferase DCR	44.424							cytoplasm			GO:0016746 transferase activity, transferring acyl groups; GO:0016747 transferase activity, transferring acyl groups other than amino-acyl groups; GO:0003824 catalytic activity; GO:0016740 transferase activity;				IPR023213;	Chloramphenicol acetyltransferase-like domain;
A0A1D5RXG1	PREDICTED: sulfhydryl oxidase 1-like isoform X2	57.79	0.897		1.006		0.877		plasma membrane	GO:0050794 regulation of cellular process; GO:0042592 homeostatic process; GO:0065008 regulation of biological quality; GO:0008152 metabolic process; GO:0050789 regulation of biological process; GO:0055114 oxidation-reduction process; GO:0044710 single-organism metabolic process; GO:0045454 cell redox homeostasis; GO:0044763 single-organism cellular process; GO:0019725 cellular homeostasis; GO:00…	GO:0031224 intrinsic component of membrane; GO:0016020 membrane; GO:0005623 cell; GO:0016021 integral component of membrane; GO:0044425 membrane part;	GO:0016667 oxidoreductase activity, acting on a sulfur group of donors; GO:0003824 catalytic activity; GO:0016972 thiol oxidase activity; GO:0016670 oxidoreductase activity, acting on a sulfur group of donors, oxygen as acceptor; GO:0016491 oxidoreductase activity;	K10758			IPR017905; IPR013766; IPR012336;	ERV/ALR sulfhydryl oxidase domain; Thioredoxin domain; Thioredoxin-like fold;
A0A1D5RXG9	premnaspirodiene oxygenase-like	56.085	1.399	0.0314	1.269	0.102	1.786	0.00668	chloroplast	GO:0044699 single-organism process; GO:0008152 metabolic process; GO:0055114 oxidation-reduction process; GO:0044710 single-organism metabolic process;		GO:0097159 organic cyclic compound binding; GO:1901363 heterocyclic compound binding; GO:0020037 heme binding; GO:0005506 iron ion binding; GO:0046914 transition metal ion binding; GO:0003824 catalytic activity; GO:0005488 binding; GO:0043167 ion binding; GO:0043169 cation binding; GO:0046872 metal ion binding; GO:0016705 oxidoreductase activity, acting on paired donors, with incorporation or red…
A0A1D5RXJ1	LOW QUALITY PROTEIN: metacaspase-4-like	45.509	0.924		0.813		0.434		chloroplast							IPR029030;	Caspase-like domain;
A0A1D5RXJ2	LOW QUALITY PROTEIN: metacaspase-4-like	41.84	0.905	0.258	0.970	0.573	0.479	0.00763	mitochondria							IPR029030;	Caspase-like domain;
A0A1D5RXJ7	bifunctional aspartate aminotransferase and glutamate/aspartate-prephenate aminotransferase isoform X2[Aegilops tauschii subsp. tauschii]	44.824							chloroplast	GO:0009058 biosynthetic process; GO:0008152 metabolic process;		GO:0097159 organic cyclic compound binding; GO:1901363 heterocyclic compound binding; GO:0003824 catalytic activity; GO:0005488 binding; GO:0043167 ion binding; GO:0043168 anion binding; GO:0048037 cofactor binding; GO:0030170 pyridoxal phosphate binding;	K15849	PAT; bifunctional aspartate aminotransferase and glutamate/aspartate-prephenate aminotransferase [EC:2.6.1.1 2.6.1.78 2.6.1.79]	osa01230 Biosynthesis of amino acids - Oryza sativa japonica (Japanese rice) (RefSeq); osa01100 Metabolic pathways - Oryza sativa japonica (Japanese rice) (RefSeq); osa00960 Tropane, piperidine and pyridine alkaloid biosynthesis - Oryza sativa japonica (Japanese rice) (RefSeq); osa00350 Tyrosine metabolism - Oryza sativa japonica (Japanese rice) (RefSeq); osa00360 Phenylalanine metabolism - Oryza…	IPR015424; IPR004839; IPR015422; IPR015421;	Pyridoxal phosphate-dependent transferase; Aminotransferase, class I/classII; Pyridoxal phosphate-dependent transferase, major region, subdomain 2; Pyridoxal phosphate-dependent transferase, major region, subdomain 1;
A0A1D5RY00	PREDICTED: iron-sulfur cluster assembly scaffold protein IscU	17.9	1.001		0.975		1.013		chloroplast	GO:0006790 sulfur compound metabolic process; GO:0044085 cellular component biogenesis; GO:0051188 cofactor biosynthetic process; GO:0016043 cellular component organization; GO:0008152 metabolic process; GO:0031163 metallo-sulfur cluster assembly; GO:0022607 cellular component assembly; GO:0016226 iron-sulfur cluster assembly; GO:0009058 biosynthetic process; GO:0009987 cellular process; GO:00442…	GO:0005759 mitochondrial matrix; GO:0043229 intracellular organelle; GO:0044429 mitochondrial part; GO:0005737 cytoplasm; GO:0044446 intracellular organelle part; GO:0044424 intracellular part; GO:0005623 cell; GO:0005739 mitochondrion; GO:0044422 organelle part; GO:0031974 membrane-enclosed lumen; GO:0043226 organelle; GO:0043231 intracellular membrane-bounded organelle; GO:0070013 intracellular…	GO:0051537 2 iron, 2 sulfur cluster binding; GO:0005506 iron ion binding; GO:0046914 transition metal ion binding; GO:0005488 binding; GO:0051536 iron-sulfur cluster binding; GO:0043167 ion binding; GO:0043169 cation binding; GO:0046872 metal ion binding; GO:0051540 metal cluster binding;				IPR002871;	NIF system FeS cluster assembly, NifU, N-terminal;
A0A1D5RY35	cyclic phosphodiesterase-like	20.689							cytoplasm			GO:0016787 hydrolase activity; GO:0008081 phosphoric diester hydrolase activity; GO:0004112 cyclic-nucleotide phosphodiesterase activity; GO:0003824 catalytic activity; GO:0042578 phosphoric ester hydrolase activity; GO:0016788 hydrolase activity, acting on ester bonds;				IPR009097;	RNA ligase/cyclic nucleotide phosphodiesterase;
A0A1D5RY72	GTP-binding nuclear protein Ran-2	19.912	1.033	0.259	0.956	0.202	0.952	0.119	chloroplast	GO:0050794 regulation of cellular process; GO:0044700 single organism signaling; GO:0046907 intracellular transport; GO:0051716 cellular response to stimulus; GO:0035556 intracellular signal transduction; GO:0044699 single-organism process; GO:0051169 nuclear transport; GO:0071702 organic substance transport; GO:0007264 small GTPase mediated signal transduction; GO:0023052 signaling; GO:0050896 r…	GO:0043226 organelle; GO:0043231 intracellular membrane-bounded organelle; GO:0043229 intracellular organelle; GO:0005634 nucleus; GO:0044464 cell part; GO:0005622 intracellular; GO:0044424 intracellular part; GO:0043227 membrane-bounded organelle; GO:0005623 cell;	GO:1901265 nucleoside phosphate binding; GO:0001882 nucleoside binding; GO:0043167 ion binding; GO:0016817 hydrolase activity, acting on acid anhydrides; GO:0016787 hydrolase activity; GO:0000166 nucleotide binding; GO:0017111 nucleoside-triphosphatase activity; GO:1901363 heterocyclic compound binding; GO:0097159 organic cyclic compound binding; GO:0032549 ribonucleoside binding; GO:0097367 carb…				IPR005225; IPR027417;	Small GTP-binding protein domain; P-loop containing nucleoside triphosphate hydrolase;
A0A1D5RY74	malate dehydrogenase 1, mitochondrial-like	35.526	1.003		0.987		0.898		mitochondria	GO:0072350 tricarboxylic acid metabolic process; GO:0043648 dicarboxylic acid metabolic process; GO:0055114 oxidation-reduction process; GO:0044281 small molecule metabolic process; GO:0006099 tricarboxylic acid cycle; GO:0044763 single-organism cellular process; GO:0044699 single-organism process; GO:0005975 carbohydrate metabolic process; GO:0044238 primary metabolic process; GO:0045333 cellula…		GO:0016614 oxidoreductase activity, acting on CH-OH group of donors; GO:0016616 oxidoreductase activity, acting on the CH-OH group of donors, NAD or NADP as acceptor; GO:0016615 malate dehydrogenase activity; GO:0003824 catalytic activity; GO:0030060 L-malate dehydrogenase activity; GO:0016491 oxidoreductase activity;	K00026	MDH2; malate dehydrogenase [EC:1.1.1.37]	osa01200 Carbon metabolism - Oryza sativa japonica (Japanese rice) (RefSeq); osa01100 Metabolic pathways - Oryza sativa japonica (Japanese rice) (RefSeq); osa00620 Pyruvate metabolism - Oryza sativa japonica (Japanese rice) (RefSeq); osa00020 Citrate cycle (TCA cycle) - Oryza sativa japonica (Japanese rice) (RefSeq); osa00630 Glyoxylate and dicarboxylate metabolism - Oryza sativa japonica (Japane…	IPR022383; IPR016040; IPR001236; IPR015955;	Lactate/malate dehydrogenase, C-terminal; NAD(P)-binding domain; Lactate/malate dehydrogenase, N-terminal; Lactate dehydrogenase/glycoside hydrolase, family 4, C-terminal;
A0A1D5RY94	farnesyl pyrophosphate synthase	34.523	1.159	0.142	1.132	0.147	1.184	0.113	cytoplasm	GO:0006720 isoprenoid metabolic process; GO:0044711 single-organism biosynthetic process; GO:0044763 single-organism cellular process; GO:0044699 single-organism process; GO:0009058 biosynthetic process; GO:0044255 cellular lipid metabolic process; GO:0044238 primary metabolic process; GO:1901576 organic substance biosynthetic process; GO:0044237 cellular metabolic process; GO:0044249 cellular bi…		GO:0016740 transferase activity; GO:0003824 catalytic activity;	K00787	FDPS; farnesyl diphosphate synthase [EC:2.5.1.1 2.5.1.10]	osa01100 Metabolic pathways - Oryza sativa japonica (Japanese rice) (RefSeq); osa00900 Terpenoid backbone biosynthesis - Oryza sativa japonica (Japanese rice) (RefSeq); osa01110 Biosynthesis of secondary metabolites - Oryza sativa japonica (Japanese rice) (RefSeq);	IPR008949;	Isoprenoid synthase domain;
A0A1D5RYA4	patellin-3-like isoform X2	54.533	1.001	0.958	1.063	0.0787	0.910	0.0255	nucleus	GO:0006810 transport; GO:0051179 localization; GO:0051234 establishment of localization;	GO:0031224 intrinsic component of membrane; GO:0016020 membrane; GO:0016021 integral component of membrane; GO:0044425 membrane part;					IPR001251; IPR009038; IPR011074;	CRAL-TRIO lipid binding domain; GOLD domain; CRAL/TRIO, N-terminal domain;
A0A1D5RYA5	uncharacterized protein LOC109764235 isoform X2	88.296							nucleus			GO:0005515 protein binding; GO:0005488 binding;				IPR009060;	UBA-like;
A0A1D5RYA9	uncharacterized protein LOC109752199	17.758	1.036	0.765	1.030	0.795	1.013	0.953	cytoplasm				K06910
A0A1D5RYE1	membrane steroid-binding protein 2-like	24.233	1.108	0.252	1.170	0.065	1.570	0.00476	chloroplast		GO:0031224 intrinsic component of membrane; GO:0016020 membrane; GO:0016021 integral component of membrane; GO:0044425 membrane part;		K17278			IPR001199;	Cytochrome b5-like heme/steroid binding domain;
A0A1D5RYE6	urease accessory protein G	71.847	1.148	0.0604	1.026	0.631	1.055	0.277	mitochondria	GO:0006807 nitrogen compound metabolic process; GO:0008152 metabolic process;		GO:0016462 pyrophosphatase activity; GO:0046914 transition metal ion binding; GO:0003824 catalytic activity; GO:0005488 binding; GO:0003924 GTPase activity; GO:0043167 ion binding; GO:0016817 hydrolase activity, acting on acid anhydrides; GO:0046872 metal ion binding; GO:0043169 cation binding; GO:0016787 hydrolase activity; GO:0005515 protein binding; GO:0017111 nucleoside-triphosphatase activit…	K03189			IPR008974; IPR002083; IPR011333; IPR027417; IPR000210; IPR003495;	TRAF-like; MATH/TRAF domain; SKP1/BTB/POZ domain; P-loop containing nucleoside triphosphate hydrolase; BTB/POZ domain; CobW/HypB/UreG, nucleotide-binding domain;
A0A1D5RYL0	histone H3	12.879							nucleus		GO:0043229 intracellular organelle; GO:0043232 intracellular non-membrane-bounded organelle; GO:0044446 intracellular organelle part; GO:0032991 macromolecular complex; GO:0044424 intracellular part; GO:0005623 cell; GO:0044422 organelle part; GO:0044427 chromosomal part; GO:0000786 nucleosome; GO:0043228 non-membrane-bounded organelle; GO:0043231 intracellular membrane-bounded organelle; GO:0043…	GO:0097159 organic cyclic compound binding; GO:1901363 heterocyclic compound binding; GO:0003677 DNA binding; GO:0046982 protein heterodimerization activity; GO:0005488 binding; GO:0046983 protein dimerization activity; GO:0003676 nucleic acid binding; GO:0005515 protein binding;	K11253			IPR009072; IPR007125;	Histone-fold; Histone H2A/H2B/H3;
A0A1D5RYN7	splicing factor U2af small subunit B isoform X3	31.776	0.969	0.481	1.027	0.541	0.780	0.0148	nucleus	GO:0006396 RNA processing; GO:0006725 cellular aromatic compound metabolic process; GO:1901360 organic cyclic compound metabolic process; GO:0006807 nitrogen compound metabolic process; GO:0044238 primary metabolic process; GO:0044237 cellular metabolic process; GO:0071704 organic substance metabolic process; GO:0006397 mRNA processing; GO:0016070 RNA metabolic process; GO:0000398 mRNA splicing, …	GO:0043226 organelle; GO:0043229 intracellular organelle; GO:0043231 intracellular membrane-bounded organelle; GO:0005634 nucleus; GO:0089701 U2AF; GO:0044464 cell part; GO:0005622 intracellular; GO:0044446 intracellular organelle part; GO:0032991 macromolecular complex; GO:0044424 intracellular part; GO:0043234 protein complex; GO:0005623 cell; GO:0043227 membrane-bounded organelle; GO:0044422 o…	GO:0097159 organic cyclic compound binding; GO:1901363 heterocyclic compound binding; GO:0003723 RNA binding; GO:1901265 nucleoside phosphate binding; GO:0005488 binding; GO:0003676 nucleic acid binding; GO:0043167 ion binding; GO:0043169 cation binding; GO:0046872 metal ion binding; GO:0000166 nucleotide binding; GO:0036094 small molecule binding;	K12836	U2AF1; splicing factor U2AF 35 kDa subunit	osa03040 Spliceosome - Oryza sativa japonica (Japanese rice) (RefSeq);	IPR000571; IPR000504; IPR012677; IPR003954;	Zinc finger, CCCH-type; RNA recognition motif domain; Nucleotide-binding alpha-beta plait domain; RNA recognition motif domain, eukaryote;
A0A1D5RYQ7	chitinase 1-like	30.619	1.103	0.334	1.121	0.21	1.509	0.0155	chloroplast	GO:0008152 metabolic process; GO:0005975 carbohydrate metabolic process; GO:0044238 primary metabolic process; GO:0071704 organic substance metabolic process;		GO:0004553 hydrolase activity, hydrolyzing O-glycosyl compounds; GO:0016787 hydrolase activity; GO:0003824 catalytic activity; GO:0016798 hydrolase activity, acting on glycosyl bonds;				IPR001223; IPR017853; IPR013781;	Glycoside hydrolase family 18, catalytic domain; Glycoside hydrolase superfamily; Glycoside hydrolase, catalytic domain;
A0A1D5RYR3	UDP-glucuronic acid decarboxylase 2-like	46.392	0.835		1.001		1.047		chloroplast		GO:0031224 intrinsic component of membrane; GO:0016020 membrane; GO:0016021 integral component of membrane; GO:0044425 membrane part;					IPR016040;	NAD(P)-binding domain;
A0A1D5RYS7	uncharacterized protein LOC109763379	34.904							cytoplasm							IPR026960;	Reverse transcriptase zinc-binding domain;
A0A1D5RYT0	UDP-glucose:glycoprotein glucosyltransferase isoform X2	178.7	1.129		1.166		1.360		chloroplast	GO:0043413 macromolecule glycosylation; GO:0006725 cellular aromatic compound metabolic process; GO:0044267 cellular protein metabolic process; GO:0044699 single-organism process; GO:0009058 biosynthetic process; GO:0044237 cellular metabolic process; GO:0071704 organic substance metabolic process; GO:0008152 metabolic process; GO:0006011 UDP-glucose metabolic process; GO:1901137 carbohydrate der…		GO:0016758 transferase activity, transferring hexosyl groups; GO:0003824 catalytic activity; GO:0003980 UDP-glucose:glycoprotein glucosyltransferase activity; GO:0035251 UDP-glucosyltransferase activity; GO:0008194 UDP-glycosyltransferase activity; GO:0046527 glucosyltransferase activity; GO:0016757 transferase activity, transferring glycosyl groups; GO:0016740 transferase activity;	K11718	HUGT; UDP-glucose:glycoprotein glucosyltransferase [EC:2.4.1.-]	osa04141 Protein processing in endoplasmic reticulum - Oryza sativa japonica (Japanese rice) (RefSeq);	IPR029044;	Nucleotide-diphospho-sugar transferases;
A0A1D5RYU6	protein G1-like9	24.348	1.029	0.723	0.982	0.849	0.801	0.106	nucleus							IPR006936;	ALOG domain;
A0A1D5RZ20	Uncharacterized protein	8.6913	0.990	0.743	0.971	0.275	0.627	0.000279	extracellular
A0A1D5RZB4	vesicle-fusing ATPase	72.016	1.000	0.988	1.027	0.62	1.060	0.101	chloroplast			GO:0005524 ATP binding; GO:1901265 nucleoside phosphate binding; GO:0001882 nucleoside binding; GO:0043167 ion binding; GO:0000166 nucleotide binding; GO:0097159 organic cyclic compound binding; GO:1901363 heterocyclic compound binding; GO:0032549 ribonucleoside binding; GO:0097367 carbohydrate derivative binding; GO:0032553 ribonucleotide binding; GO:0005488 binding; GO:0032550 purine ribonucleo…				IPR029067; IPR003959; IPR003593; IPR009010; IPR004201; IPR027417; IPR003338;	CDC48 domain 2-like; ATPase, AAA-type, core; AAA+ ATPase domain; Aspartate decarboxylase-like domain; CDC48, domain 2; P-loop containing nucleoside triphosphate hydrolase; CDC48, N-terminal subdomain;
A0A1D5RZF1	heat shock 70 kDa protein, mitochondrial-like	73.108							mitochondria	GO:0006457 protein folding; GO:0009987 cellular process;		GO:0005524 ATP binding; GO:1901265 nucleoside phosphate binding; GO:0001882 nucleoside binding; GO:0043167 ion binding; GO:0005515 protein binding; GO:0000166 nucleotide binding; GO:0097159 organic cyclic compound binding; GO:1901363 heterocyclic compound binding; GO:0032549 ribonucleoside binding; GO:0097367 carbohydrate derivative binding; GO:0032553 ribonucleotide binding; GO:0005488 binding; …	K03283	HSPA1_8; heat shock 70kDa protein 1/8	osa04144 Endocytosis - Oryza sativa japonica (Japanese rice) (RefSeq); osa03040 Spliceosome - Oryza sativa japonica (Japanese rice) (RefSeq); osa04141 Protein processing in endoplasmic reticulum - Oryza sativa japonica (Japanese rice) (RefSeq);	IPR029048; IPR029047;	Heat shock protein 70kD, C-terminal domain; Heat shock protein 70kD, peptide-binding domain;
A0A1D5RZG0	uncharacterized protein LOC109761991	91.2	1.078	0.276	0.933	0.319	0.847	0.137	nucleus			GO:0005515 protein binding; GO:0005488 binding;				IPR009060;	UBA-like;
A0A1D5RZH5	pyruvate, phosphate dikinase 2	58.821	1.151	0.00704	1.101	0.0233	1.022	0.515	cytoplasm	GO:0016310 phosphorylation; GO:0044281 small molecule metabolic process; GO:0044763 single-organism cellular process; GO:0044699 single-organism process; GO:0044237 cellular metabolic process; GO:0006796 phosphate-containing compound metabolic process; GO:0071704 organic substance metabolic process; GO:0008152 metabolic process; GO:0006090 pyruvate metabolic process; GO:0006793 phosphorus metabol…		GO:0016740 transferase activity; GO:0003824 catalytic activity; GO:0050242 pyruvate, phosphate dikinase activity; GO:0016781 phosphotransferase activity, paired acceptors; GO:0016772 transferase activity, transferring phosphorus-containing groups;				IPR015813; IPR008279; IPR000121;	Pyruvate/Phosphoenolpyruvate kinase-like domain; PEP-utilising enzyme, mobile domain; PEP-utilising enzyme, C-terminal;
A0A1D5RZJ5	NDR1/HIN1-like protein 13	21.013	1.044	0.68	0.874	0.0443	1.016	0.907	cytoplasm		GO:0031224 intrinsic component of membrane; GO:0016020 membrane; GO:0016021 integral component of membrane; GO:0044425 membrane part;
A0A1D5RZT1	probable trehalase	65.545							chloroplast	GO:0044723 single-organism carbohydrate metabolic process; GO:0008152 metabolic process; GO:0044262 cellular carbohydrate metabolic process; GO:0044710 single-organism metabolic process; GO:0044763 single-organism cellular process; GO:0044699 single-organism process; GO:0009311 oligosaccharide metabolic process; GO:0005984 disaccharide metabolic process; GO:0005975 carbohydrate metabolic process;…		GO:0004553 hydrolase activity, hydrolyzing O-glycosyl compounds; GO:0004555 alpha,alpha-trehalase activity; GO:0016787 hydrolase activity; GO:0015927 trehalase activity; GO:0003824 catalytic activity; GO:0016798 hydrolase activity, acting on glycosyl bonds;	K01194	TREH; alpha,alpha-trehalase [EC:3.2.1.28]	osa01100 Metabolic pathways - Oryza sativa japonica (Japanese rice) (RefSeq); osa00500 Starch and sucrose metabolism - Oryza sativa japonica (Japanese rice) (RefSeq);	IPR008928;	Six-hairpin glycosidase-like;
A0A1D5RZU6	uncharacterized protein LOC109741058 isoform X1	116.6	0.945		0.953		1.121		nucleus
A0A1D5RZX1	ATP synthase subunit gamma, mitochondrial	29.812	0.965	0.51	1.104	0.213	1.088	0.19	mitochondria	GO:0009116 nucleoside metabolic process; GO:0042278 purine nucleoside metabolic process; GO:0009167 purine ribonucleoside monophosphate metabolic process; GO:0090662 ATP hydrolysis coupled transmembrane transport; GO:0009117 nucleotide metabolic process; GO:0044699 single-organism process; GO:0009058 biosynthetic process; GO:0009163 nucleoside biosynthetic process; GO:0046129 purine ribonucleosid…	GO:0045261 proton-transporting ATP synthase complex, catalytic core F(1); GO:0016020 membrane; GO:0098796 membrane protein complex; GO:0044425 membrane part; GO:0044464 cell part; GO:0005622 intracellular; GO:0016469 proton-transporting two-sector ATPase complex; GO:0032991 macromolecular complex; GO:0033178 proton-transporting two-sector ATPase complex, catalytic domain; GO:0044424 intracellular…	GO:0022804 active transmembrane transporter activity; GO:0042625 ATPase coupled ion transmembrane transporter activity; GO:0015075 ion transmembrane transporter activity; GO:0022853 active ion transmembrane transporter activity; GO:0015399 primary active transmembrane transporter activity; GO:0022892 substrate-specific transporter activity; GO:0044769 ATPase activity, coupled to transmembrane mov…
A0A1D5S072	cytochrome b-c1 complex subunit 9	7.2413	1.305	0.188	1.115	0.0651	0.987	0.931	cytoplasm	GO:0016310 phosphorylation; GO:0009116 nucleoside metabolic process; GO:0042278 purine nucleoside metabolic process; GO:0006725 cellular aromatic compound metabolic process; GO:0009167 purine ribonucleoside monophosphate metabolic process; GO:0042773 ATP synthesis coupled electron transport; GO:0009259 ribonucleotide metabolic process; GO:0009117 nucleotide metabolic process; GO:0044699 single-or…	GO:0016020 membrane; GO:0098800 inner mitochondrial membrane protein complex; GO:0031090 organelle membrane; GO:0098796 membrane protein complex; GO:0005737 cytoplasm; GO:0032991 macromolecular complex; GO:0031224 intrinsic component of membrane; GO:0098798 mitochondrial protein complex; GO:0044424 intracellular part; GO:0044455 mitochondrial membrane part; GO:0005623 cell; GO:0044422 organelle p…		K00419	QCR9; ubiquinol-cytochrome c reductase subunit 9	osa01100 Metabolic pathways - Oryza sativa japonica (Japanese rice) (RefSeq); osa00190 Oxidative phosphorylation - Oryza sativa japonica (Japanese rice) (RefSeq);
A0A1D5S077	serine carboxypeptidase-like 50	49.95	0.961		1.040		0.879		endoplasmic reticulum,plasma membrane	GO:0006508 proteolysis; GO:0008152 metabolic process; GO:0043170 macromolecule metabolic process; GO:0019538 protein metabolic process; GO:0044238 primary metabolic process; GO:0071704 organic substance metabolic process;		GO:0004180 carboxypeptidase activity; GO:0008233 peptidase activity; GO:0008238 exopeptidase activity; GO:0017171 serine hydrolase activity; GO:0003824 catalytic activity; GO:0008236 serine-type peptidase activity; GO:0070011 peptidase activity, acting on L-amino acid peptides; GO:0004185 serine-type carboxypeptidase activity; GO:0016787 hydrolase activity; GO:0070008 serine-type exopeptidase act…	K09645			IPR029058;	Alpha/Beta hydrolase fold;
A0A1D5S0A2	isoamylase 2, chloroplastic	85.711							chloroplast	GO:0008152 metabolic process; GO:0005975 carbohydrate metabolic process; GO:0044238 primary metabolic process; GO:0071704 organic substance metabolic process;		GO:0004553 hydrolase activity, hydrolyzing O-glycosyl compounds; GO:0016787 hydrolase activity; GO:0003824 catalytic activity; GO:0016798 hydrolase activity, acting on glycosyl bonds;	K01214	ISA; isoamylase [EC:3.2.1.68]	osa01100 Metabolic pathways - Oryza sativa japonica (Japanese rice) (RefSeq); osa00500 Starch and sucrose metabolism - Oryza sativa japonica (Japanese rice) (RefSeq); osa01110 Biosynthesis of secondary metabolites - Oryza sativa japonica (Japanese rice) (RefSeq);	IPR013783; IPR013780; IPR014756; IPR004193; IPR017853; IPR006047; IPR013781;	Immunoglobulin-like fold; Glycosyl hydrolase, all-beta; Immunoglobulin E-set; Glycoside hydrolase, family 13, N-terminal; Glycoside hydrolase superfamily; Glycosyl hydrolase, family 13, catalytic domain; Glycoside hydrolase, catalytic domain;
A0A1D5S0D3	E3 ubiquitin-protein ligase RING1-like	32.816	0.967	0.377	0.954	0.692	0.966	0.792	chloroplast			GO:0043169 cation binding; GO:0046872 metal ion binding; GO:0005515 protein binding; GO:0008270 zinc ion binding; GO:0046914 transition metal ion binding; GO:0005488 binding; GO:0043167 ion binding;	K11982			IPR001841; IPR013083;	Zinc finger, RING-type; Zinc finger, RING/FYVE/PHD-type;
A0A1D5S0T8	uncharacterized protein LOC109758798	16.671	1.246		1.022		1.032		vacuolar membrane		GO:0031224 intrinsic component of membrane; GO:0016020 membrane; GO:0016021 integral component of membrane; GO:0044425 membrane part;
A0A1D5S0Z9	PREDICTED: glutelin type-A 1	63.866	1.047	0.0485	1.004	0.588	1.161	5.25e-05	vacuolar membrane			GO:0045735 nutrient reservoir activity;				IPR011051; IPR006045; IPR014710;	RmlC-like cupin domain; Cupin 1; RmlC-like jelly roll fold;
A0A1D5S109	gamma-hordein-3-like	23.67	1.011	0.863	0.868	0.108	0.289	0.000346	nucleus			GO:0045735 nutrient reservoir activity;				IPR013771; IPR016140;	Bifunctional trypsin/alpha-amylase inhibitor helical domain; Bifunctional inhibitor/plant lipid transfer protein/seed storage helical domain;
A0A1D5S144	auxin-responsive protein IAA16-like isoform X1	23.493	1.008		0.967		1.379		chloroplast	GO:0044700 single organism signaling; GO:0050794 regulation of cellular process; GO:0006725 cellular aromatic compound metabolic process; GO:0097659 nucleic acid-templated transcription; GO:0060255 regulation of macromolecule metabolic process; GO:0071310 cellular response to organic substance; GO:0019219 regulation of nucleobase-containing compound metabolic process; GO:0044699 single-organism p…	GO:0043226 organelle; GO:0043231 intracellular membrane-bounded organelle; GO:0043229 intracellular organelle; GO:0005634 nucleus; GO:0044464 cell part; GO:0005622 intracellular; GO:0044424 intracellular part; GO:0043227 membrane-bounded organelle; GO:0005623 cell;	GO:0005515 protein binding; GO:0005488 binding;	K14484	IAA; auxin-responsive protein IAA	osa04075 Plant hormone signal transduction - Oryza sativa japonica (Japanese rice) (RefSeq);	IPR000270; IPR033389;	PB1 domain; AUX/IAA domain;
A0A1D5S1B4	uncharacterized protein LOC109781406	57.37	0.990	0.878	0.919	0.147	0.941	0.204	chloroplast	GO:0042278 purine nucleoside metabolic process; GO:0009116 nucleoside metabolic process; GO:0006725 cellular aromatic compound metabolic process; GO:0044699 single-organism process; GO:0009058 biosynthetic process; GO:0009163 nucleoside biosynthetic process; GO:0046129 purine ribonucleoside biosynthetic process; GO:1901566 organonitrogen compound biosynthetic process; GO:0043174 nucleoside salvag…	GO:0044424 intracellular part; GO:0005623 cell; GO:0044464 cell part; GO:0005622 intracellular; GO:0005737 cytoplasm;	GO:0016763 transferase activity, transferring pentosyl groups; GO:0016757 transferase activity, transferring glycosyl groups; GO:0003824 catalytic activity; GO:0016740 transferase activity; GO:0004422 hypoxanthine phosphoribosyltransferase activity;	K00760	hprT; hypoxanthine phosphoribosyltransferase [EC:2.4.2.8]	osa01100 Metabolic pathways - Oryza sativa japonica (Japanese rice) (RefSeq); osa00230 Purine metabolism - Oryza sativa japonica (Japanese rice) (RefSeq); osa01110 Biosynthesis of secondary metabolites - Oryza sativa japonica (Japanese rice) (RefSeq);	IPR000836; IPR029057;	Phosphoribosyltransferase domain; Phosphoribosyltransferase-like;
A0A1D5S1G9	pyrophosphate-energized vacuolar membrane proton pump 1-like	86.305	1.026		0.909		1.086		vacuolar membrane	GO:0006810 transport; GO:0055085 transmembrane transport; GO:1902578 single-organism localization; GO:0006812 cation transport; GO:0006811 ion transport; GO:0044699 single-organism process; GO:0051179 localization; GO:0015672 monovalent inorganic cation transport; GO:0006818 hydrogen transport; GO:0015992 proton transport; GO:0044765 single-organism transport; GO:0051234 establishment of localiza…	GO:0031224 intrinsic component of membrane; GO:0016020 membrane; GO:0016021 integral component of membrane; GO:0044425 membrane part;	GO:0022804 active transmembrane transporter activity; GO:0015405 P-P-bond-hydrolysis-driven transmembrane transporter activity; GO:0004427 inorganic diphosphatase activity; GO:0016462 pyrophosphatase activity; GO:0003824 catalytic activity; GO:0015399 primary active transmembrane transporter activity; GO:0016817 hydrolase activity, acting on acid anhydrides; GO:0016787 hydrolase activity; GO:0016…	K01507	ppa; inorganic pyrophosphatase [EC:3.6.1.1]	osa00190 Oxidative phosphorylation - Oryza sativa japonica (Japanese rice) (RefSeq);
A0A1D5S1Q5	outer envelope pore protein 16, chloroplastic-like	15.075							cytoplasm		GO:0031224 intrinsic component of membrane; GO:0016020 membrane; GO:0016021 integral component of membrane; GO:0044425 membrane part;
A0A1D5S1U4	embryo-specific protein ATS3A-like	18.465	1.006	0.581	0.930	0.0724	1.061	0.174	chloroplast			GO:0005515 protein binding; GO:0005488 binding;				IPR001024;	PLAT/LH2 domain;
A0A1D5S1W5	RNA-binding protein 39-like	48.219	1.061	0.534	1.082	0.438	0.881	0.103	nucleus	GO:0006396 RNA processing; GO:0006725 cellular aromatic compound metabolic process; GO:1901360 organic cyclic compound metabolic process; GO:0006807 nitrogen compound metabolic process; GO:0044238 primary metabolic process; GO:0044237 cellular metabolic process; GO:0071704 organic substance metabolic process; GO:0006397 mRNA processing; GO:0016070 RNA metabolic process; GO:0008152 metabolic proce…	GO:0043226 organelle; GO:0043231 intracellular membrane-bounded organelle; GO:0043229 intracellular organelle; GO:0005634 nucleus; GO:0044464 cell part; GO:0005622 intracellular; GO:0044424 intracellular part; GO:0043227 membrane-bounded organelle; GO:0005623 cell;	GO:0097159 organic cyclic compound binding; GO:1901363 heterocyclic compound binding; GO:0003723 RNA binding; GO:1901265 nucleoside phosphate binding; GO:0005488 binding; GO:0003676 nucleic acid binding; GO:0000166 nucleotide binding; GO:0036094 small molecule binding;	K13091			IPR000504; IPR029123; IPR012677;	RNA recognition motif domain; Splicing factor RBM39, linker; Nucleotide-binding alpha-beta plait domain;
A0A1D5S1X7	heat shock 70 kDa protein 15-like	85.985	1.068		1.183		1.235		cytoplasm			GO:0005524 ATP binding; GO:1901265 nucleoside phosphate binding; GO:0001882 nucleoside binding; GO:0043167 ion binding; GO:0000166 nucleotide binding; GO:0097159 organic cyclic compound binding; GO:1901363 heterocyclic compound binding; GO:0032549 ribonucleoside binding; GO:0097367 carbohydrate derivative binding; GO:0032553 ribonucleotide binding; GO:0005488 binding; GO:0032550 purine ribonucleo…	K09489			IPR029048; IPR029047;	Heat shock protein 70kD, C-terminal domain; Heat shock protein 70kD, peptide-binding domain;
A0A1D5S2A2	probable calcium-binding protein CML18	16.367							mitochondria			GO:0043169 cation binding; GO:0046872 metal ion binding; GO:0005509 calcium ion binding; GO:0005488 binding; GO:0043167 ion binding;	K13448	CML; calcium-binding protein CML	osa04626 Plant-pathogen interaction - Oryza sativa japonica (Japanese rice) (RefSeq);	IPR002048; IPR011992;	EF-hand domain; EF-hand domain pair;
A0A1D5S2A6	alanine aminotransferase 2 isoform X2	52.805	0.948	0.104	0.964	0.417	0.826	0.000811	cytoplasm	GO:0009058 biosynthetic process; GO:0008152 metabolic process;		GO:0097159 organic cyclic compound binding; GO:1901363 heterocyclic compound binding; GO:0003824 catalytic activity; GO:0005488 binding; GO:0043167 ion binding; GO:0043168 anion binding; GO:0048037 cofactor binding; GO:0030170 pyridoxal phosphate binding;	K00814	GPT; alanine transaminase [EC:2.6.1.2]	osa01230 Biosynthesis of amino acids - Oryza sativa japonica (Japanese rice) (RefSeq); osa01200 Carbon metabolism - Oryza sativa japonica (Japanese rice) (RefSeq); osa01100 Metabolic pathways - Oryza sativa japonica (Japanese rice) (RefSeq); osa00250 Alanine, aspartate and glutamate metabolism - Oryza sativa japonica (Japanese rice) (RefSeq); osa01210 2-Oxocarboxylic acid metabolism - Oryza sativ…	IPR004839; IPR015424; IPR015422; IPR015421;	Aminotransferase, class I/classII; Pyridoxal phosphate-dependent transferase; Pyridoxal phosphate-dependent transferase, major region, subdomain 2; Pyridoxal phosphate-dependent transferase, major region, subdomain 1;
A0A1D5S2F0	uncharacterized protein LOC109767166	27.043	0.968		0.878		0.932		chloroplast			GO:0043169 cation binding; GO:0046872 metal ion binding; GO:0005515 protein binding; GO:0008270 zinc ion binding; GO:0046914 transition metal ion binding; GO:0005488 binding; GO:0043167 ion binding;				IPR001841; IPR013083;	Zinc finger, RING-type; Zinc finger, RING/FYVE/PHD-type;
A0A1D5S2I5	DUF724 domain-containing protein 3-like isoform X2	49.669							mitochondria							IPR014002; IPR008395;	Agenet domain, plant type; Agenet-like domain;
A0A1D5S2J6	NADP-dependent malic enzyme, chloroplastic-like isoform X2	48.181							cytoplasm	GO:0043648 dicarboxylic acid metabolic process; GO:0008152 metabolic process; GO:0055114 oxidation-reduction process; GO:0044710 single-organism metabolic process; GO:0006108 malate metabolic process; GO:0044281 small molecule metabolic process; GO:0019752 carboxylic acid metabolic process; GO:0044763 single-organism cellular process; GO:0044699 single-organism process; GO:0006082 organic acid me…		GO:0004471 malate dehydrogenase (decarboxylating) (NAD+) activity; GO:1901265 nucleoside phosphate binding; GO:0043167 ion binding; GO:0000166 nucleotide binding; GO:0048037 cofactor binding; GO:0016491 oxidoreductase activity; GO:0016614 oxidoreductase activity, acting on CH-OH group of donors; GO:1901363 heterocyclic compound binding; GO:0097159 organic cyclic compound binding; GO:0016616 oxido…				IPR012302; IPR012301; IPR016040;	Malic enzyme, NAD-binding; Malic enzyme, N-terminal domain; NAD(P)-binding domain;
A0A1D5S2L2	dnaJ homolog subfamily B member 13-like	36.276							nucleus	GO:0006457 protein folding; GO:0009987 cellular process;		GO:0005515 protein binding; GO:0051082 unfolded protein binding; GO:0005488 binding;	K09510			IPR008971; IPR002939; IPR001623;	HSP40/DnaJ peptide-binding; Chaperone DnaJ, C-terminal; DnaJ domain;
A0A1D5S2L6	peroxidase 42-like	37.482	0.709	0.0387	0.896	0.126	1.081	0.41	chloroplast	GO:0006950 response to stress; GO:0055114 oxidation-reduction process; GO:0009636 response to toxic substance; GO:0044699 single-organism process; GO:0050896 response to stimulus; GO:0044237 cellular metabolic process; GO:0008152 metabolic process; GO:0042221 response to chemical; GO:1990748 cellular detoxification; GO:0042743 hydrogen peroxide metabolic process; GO:0072593 reactive oxygen specie…	GO:0005576 extracellular region;	GO:0097159 organic cyclic compound binding; GO:1901363 heterocyclic compound binding; GO:0020037 heme binding; GO:0003824 catalytic activity; GO:0005488 binding; GO:0043167 ion binding; GO:0016209 antioxidant activity; GO:0043169 cation binding; GO:0046872 metal ion binding; GO:0004601 peroxidase activity; GO:0046906 tetrapyrrole binding; GO:0016491 oxidoreductase activity; GO:0016684 oxidoreduct…				IPR033905; IPR002016;	Secretory peroxidase; Haem peroxidase, plant/fungal/bacterial;
A0A1D5S2N9	60S ribosomal protein L18-2-like	15.73							nucleus	GO:0006518 peptide metabolic process; GO:0043043 peptide biosynthetic process; GO:0044267 cellular protein metabolic process; GO:0006807 nitrogen compound metabolic process; GO:0009058 biosynthetic process; GO:0043603 cellular amide metabolic process; GO:0044238 primary metabolic process; GO:1901566 organonitrogen compound biosynthetic process; GO:1901576 organic substance biosynthetic process; G…	GO:0005840 ribosome; GO:0043226 organelle; GO:0043229 intracellular organelle; GO:0043232 intracellular non-membrane-bounded organelle; GO:0044464 cell part; GO:0005622 intracellular; GO:0005737 cytoplasm; GO:0032991 macromolecular complex; GO:0044424 intracellular part; GO:1990904 ribonucleoprotein complex; GO:0005623 cell; GO:0030529 intracellular ribonucleoprotein complex; GO:0044444 cytoplasm…	GO:0003735 structural constituent of ribosome; GO:0005198 structural molecule activity;	K02883	RP-L18e; large subunit ribosomal protein L18e	osa03010 Ribosome - Oryza sativa japonica (Japanese rice) (RefSeq);	IPR021131;	Ribosomal protein L18e/L15P;
A0A1D5S2P8	glucose-6-phosphate isomerase, cytosolic	62.307	0.982	0.718	1.000	1	1.097	0.111	cytoplasm	GO:0006757 ATP generation from ADP; GO:0009116 nucleoside metabolic process; GO:0042278 purine nucleoside metabolic process; GO:0006165 nucleoside diphosphate phosphorylation; GO:0046031 ADP metabolic process; GO:0019362 pyridine nucleotide metabolic process; GO:0006096 glycolytic process; GO:0009167 purine ribonucleoside monophosphate metabolic process; GO:0019319 hexose biosynthetic process; GO…		GO:0004347 glucose-6-phosphate isomerase activity; GO:0016853 isomerase activity; GO:0016860 intramolecular oxidoreductase activity; GO:0003824 catalytic activity; GO:0016861 intramolecular oxidoreductase activity, interconverting aldoses and ketoses;	K01810	GPI; glucose-6-phosphate isomerase [EC:5.3.1.9]	osa01200 Carbon metabolism - Oryza sativa japonica (Japanese rice) (RefSeq); osa01100 Metabolic pathways - Oryza sativa japonica (Japanese rice) (RefSeq); osa00010 Glycolysis / Gluconeogenesis - Oryza sativa japonica (Japanese rice) (RefSeq); osa00030 Pentose phosphate pathway - Oryza sativa japonica (Japanese rice) (RefSeq); osa00500 Starch and sucrose metabolism - Oryza sativa japonica (Japanes…	IPR023096;	Phosphoglucose isomerase, C-terminal;
A0A1D5S2V1	putative lactoylglutathione lyase isoform X2	38.209	0.929	0.081	0.925	0.108	1.140	0.0196	chloroplast			GO:0004462 lactoylglutathione lyase activity; GO:0046872 metal ion binding; GO:0043169 cation binding; GO:0016829 lyase activity; GO:0016846 carbon-sulfur lyase activity; GO:0003824 catalytic activity; GO:0005488 binding; GO:0043167 ion binding;	K01759	GLO1; lactoylglutathione lyase [EC:4.4.1.5]	osa00620 Pyruvate metabolism - Oryza sativa japonica (Japanese rice) (RefSeq);	IPR029068; IPR004360;	Glyoxalase/Bleomycin resistance protein/Dihydroxybiphenyl dioxygenase; Glyoxalase/fosfomycin resistance/dioxygenase domain;
A0A1D5S2V8	uncharacterized protein LOC109736676	74.615							chloroplast
A0A1D5S2X8	translocator protein homolog	19.207	1.008		1.015		1.444		cytoplasm		GO:0031224 intrinsic component of membrane; GO:0016020 membrane; GO:0016021 integral component of membrane; GO:0044425 membrane part;		K05770
A0A1D5S346	gamma-gliadin	18.957	1.199	0.0126	1.001	0.955	0.667	0.00022	chloroplast			GO:0045735 nutrient reservoir activity;				IPR013771; IPR016140;	Bifunctional trypsin/alpha-amylase inhibitor helical domain; Bifunctional inhibitor/plant lipid transfer protein/seed storage helical domain;
A0A1D5S463	universal stress protein PHOS34-like	17.716	1.043	0.411	0.943	0.0801	0.935	0.195	chloroplast	GO:0006950 response to stress; GO:0050896 response to stimulus;						IPR014729; IPR006016;	Rossmann-like alpha/beta/alpha sandwich fold; UspA;
A0A1D5S490	vacuolar-sorting receptor 1-like	53.697	0.992		1.081		1.148		vacuolar membrane							IPR003137;	PA domain;
A0A1D5S4D7	pentatricopeptide repeat-containing protein At4g35850, mitochondrial	41.482	0.893	0.0372	0.961	0.206	1.098	0.0459	chloroplast							IPR033443;	Pentacotripeptide-repeat region of PROPR;
A0A1D5S4Q0	mitochondrial dicarboxylate/tricarboxylate transporter DTC-like	12.699	0.986		0.913		1.052		mitochondria	GO:0006810 transport; GO:0051179 localization; GO:0051234 establishment of localization;	GO:0031224 intrinsic component of membrane; GO:0016020 membrane; GO:0016021 integral component of membrane; GO:0044425 membrane part;					IPR023395;	Mitochondrial carrier domain;
A0A1D5S4X6	subtilisin-chymotrypsin inhibitor-2B-like isoform X1	12.228							chloroplast	GO:0050794 regulation of cellular process; GO:0052548 regulation of endopeptidase activity; GO:0010951 negative regulation of endopeptidase activity; GO:0045861 negative regulation of proteolysis; GO:0006950 response to stress; GO:0080090 regulation of primary metabolic process; GO:0060255 regulation of macromolecule metabolic process; GO:0030162 regulation of proteolysis; GO:0031324 negative reg…		GO:0004867 serine-type endopeptidase inhibitor activity; GO:0030234 enzyme regulator activity; GO:0030414 peptidase inhibitor activity; GO:0061134 peptidase regulator activity; GO:0061135 endopeptidase regulator activity; GO:0098772 molecular function regulator; GO:0004857 enzyme inhibitor activity; GO:0004866 endopeptidase inhibitor activity;
A0A1D5S4Z2	glutamate--cysteine ligase B, chloroplastic	56.184	1.018		1.017		1.341		chloroplast	GO:0006790 sulfur compound metabolic process; GO:0006518 peptide metabolic process; GO:0043043 peptide biosynthetic process; GO:0042398 cellular modified amino acid biosynthetic process; GO:0006807 nitrogen compound metabolic process; GO:0009058 biosynthetic process; GO:0043603 cellular amide metabolic process; GO:1901566 organonitrogen compound biosynthetic process; GO:0044237 cellular metabolic…		GO:0016879 ligase activity, forming carbon-nitrogen bonds; GO:0004357 glutamate-cysteine ligase activity; GO:0016881 acid-amino acid ligase activity; GO:0003824 catalytic activity; GO:0016874 ligase activity;	K01919	gshA; glutamate--cysteine ligase [EC:6.3.2.2]	osa01100 Metabolic pathways - Oryza sativa japonica (Japanese rice) (RefSeq); osa00480 Glutathione metabolism - Oryza sativa japonica (Japanese rice) (RefSeq); osa00270 Cysteine and methionine metabolism - Oryza sativa japonica (Japanese rice) (RefSeq);
A0A1D5S567	thioredoxin H4-2	14.506							chloroplast	GO:0050794 regulation of cellular process; GO:0065008 regulation of biological quality; GO:0055114 oxidation-reduction process; GO:0045454 cell redox homeostasis; GO:0044281 small molecule metabolic process; GO:0044763 single-organism cellular process; GO:0019725 cellular homeostasis; GO:0018904 ether metabolic process; GO:0044699 single-organism process; GO:0071704 organic substance metabolic pr…	GO:0005623 cell;	GO:0015035 protein disulfide oxidoreductase activity; GO:0016667 oxidoreductase activity, acting on a sulfur group of donors; GO:0015036 disulfide oxidoreductase activity; GO:0003824 catalytic activity; GO:0016491 oxidoreductase activity;	K03671			IPR013766; IPR012336;	Thioredoxin domain; Thioredoxin-like fold;
A0A1D5S589	uncharacterized protein LOC100193435 precursor	49.407							chloroplast			GO:0016829 lyase activity; GO:0016846 carbon-sulfur lyase activity; GO:0003824 catalytic activity;				IPR015424; IPR006947; IPR015422; IPR006948; IPR015421;	Pyridoxal phosphate-dependent transferase; EGF-like, alliinase; Pyridoxal phosphate-dependent transferase, major region, subdomain 2; Alliinase, C-terminal; Pyridoxal phosphate-dependent transferase, major region, subdomain 1;
A0A1D5S5B8	inversin-B	48.955	1.022		1.092		0.983		chloroplast			GO:0005515 protein binding; GO:0005488 binding;				IPR011990; IPR020683; IPR013026;	Tetratricopeptide-like helical domain; Ankyrin repeat-containing domain; Tetratricopeptide repeat-containing domain;
A0A1D5S5T8	xanthine dehydrogenase	150.68							plasma membrane	GO:0044699 single-organism process; GO:0008152 metabolic process; GO:0055114 oxidation-reduction process; GO:0044710 single-organism metabolic process;		GO:0051537 2 iron, 2 sulfur cluster binding; GO:1901265 nucleoside phosphate binding; GO:0005506 iron ion binding; GO:0050660 flavin adenine dinucleotide binding; GO:0043167 ion binding; GO:0000166 nucleotide binding; GO:0048037 cofactor binding; GO:0016491 oxidoreductase activity; GO:0016614 oxidoreductase activity, acting on CH-OH group of donors; GO:0009055 electron carrier activity; GO:190136…	K00106	XDH; xanthine dehydrogenase/oxidase [EC:1.17.1.4 1.17.3.2]	osa01100 Metabolic pathways - Oryza sativa japonica (Japanese rice) (RefSeq); osa00232 Caffeine metabolism - Oryza sativa japonica (Japanese rice) (RefSeq); osa04146 Peroxisome - Oryza sativa japonica (Japanese rice) (RefSeq); osa00230 Purine metabolism - Oryza sativa japonica (Japanese rice) (RefSeq); osa01110 Biosynthesis of secondary metabolites - Oryza sativa japonica (Japanese rice) (RefSeq);	IPR001041; IPR002346; IPR012675; IPR016167; IPR002888; IPR016166; IPR005107; IPR016169; IPR000674; IPR008274;	2Fe-2S ferredoxin-type iron-sulfur binding domain; Molybdopterin dehydrogenase, FAD-binding; Beta-grasp domain; FAD-binding, type 2, subdomain 1; [2Fe-2S]-binding; FAD-binding, type 2; CO dehydrogenase flavoprotein, C-terminal; CO dehydrogenase flavoprotein-like, FAD-binding, subdomain 2; Aldehyde oxidase/xanthine dehydrogenase, a/b hammerhead; Aldehyde oxidase/xanthine dehydrogenase, molybdopter…
A0A1D5S606	endo-1,3;1,4-beta-D-glucanase-like	22.867							cytoplasm			GO:0016787 hydrolase activity; GO:0003824 catalytic activity;				IPR029058; IPR002925;	Alpha/Beta hydrolase fold; Dienelactone hydrolase;
A0A1D5S6B3	UDP-glucose 4-epimerase 1	25.962	0.990	0.907	0.959	0.579	1.009	0.948	cytoplasm	GO:0044723 single-organism carbohydrate metabolic process; GO:0008152 metabolic process; GO:0044710 single-organism metabolic process; GO:0044281 small molecule metabolic process; GO:0005996 monosaccharide metabolic process; GO:0044699 single-organism process; GO:0044238 primary metabolic process; GO:0005975 carbohydrate metabolic process; GO:0006012 galactose metabolic process; GO:0019318 hexose…		GO:0016853 isomerase activity; GO:0003824 catalytic activity; GO:0016854 racemase and epimerase activity; GO:0016857 racemase and epimerase activity, acting on carbohydrates and derivatives; GO:0003978 UDP-glucose 4-epimerase activity;				IPR016040;	NAD(P)-binding domain;
A0A1D5S6G8	RGG repeats nuclear RNA binding protein A-like	40.051	0.903		0.926		0.708		nucleus				K13199			IPR019084; IPR006861;	Stm1-like, N-terminal; Hyaluronan/mRNA-binding protein;
A0A1D5S6Q7	uncharacterized protein At1g05835-like	13.8							extracellular
A0A1D5S6Q9	endoplasmic reticulum-Golgi intermediate compartment protein 3-like	39.276	1.033	0.0528	0.990	0.781	1.127	0.00115	plasma membrane		GO:0031224 intrinsic component of membrane; GO:0016020 membrane; GO:0016021 integral component of membrane; GO:0044425 membrane part;					IPR012936;	Endoplasmic reticulum vesicle transporter, C-terminal;
A0A1D5S6X6	uncharacterized protein LOC109762338 isoform X3	64.022	1.069	0.487	1.072	0.548	1.114	0.287	chloroplast	GO:0009165 nucleotide biosynthetic process; GO:0006725 cellular aromatic compound metabolic process; GO:0009117 nucleotide metabolic process; GO:0044699 single-organism process; GO:0009058 biosynthetic process; GO:1901566 organonitrogen compound biosynthetic process; GO:0044237 cellular metabolic process; GO:0006796 phosphate-containing compound metabolic process; GO:0071704 organic substance met…		GO:0016814 hydrolase activity, acting on carbon-nitrogen (but not peptide) bonds, in cyclic amidines; GO:0004643 phosphoribosylaminoimidazolecarboxamide formyltransferase activity; GO:0003824 catalytic activity; GO:0016741 transferase activity, transferring one-carbon groups; GO:0016787 hydrolase activity; GO:0019238 cyclohydrolase activity; GO:0016742 hydroxymethyl-, formyl- and related transfer…	K00602	purH; phosphoribosylaminoimidazolecarboxamide formyltransferase / IMP cyclohydrolase [EC:2.1.2.3 3.5.4.10]	osa00670 One carbon pool by folate - Oryza sativa japonica (Japanese rice) (RefSeq); osa01100 Metabolic pathways - Oryza sativa japonica (Japanese rice) (RefSeq); osa00230 Purine metabolism - Oryza sativa japonica (Japanese rice) (RefSeq); osa01110 Biosynthesis of secondary metabolites - Oryza sativa japonica (Japanese rice) (RefSeq);	IPR016193; IPR024051; IPR011607;	Cytidine deaminase-like; AICAR transformylase domain; Methylglyoxal synthase-like domain;
A0A1D5S6Z7	peptidyl-prolyl cis-trans isomerase FKBP20-1	14.867							nucleus	GO:0018193 peptidyl-amino acid modification; GO:0008152 metabolic process; GO:0044267 cellular protein metabolic process; GO:0044260 cellular macromolecule metabolic process; GO:0006464 cellular protein modification process; GO:0043170 macromolecule metabolic process; GO:0019538 protein metabolic process; GO:0043412 macromolecule modification; GO:0036211 protein modification process; GO:0044238 p…		GO:0003755 peptidyl-prolyl cis-trans isomerase activity; GO:0016853 isomerase activity; GO:0003824 catalytic activity; GO:0016859 cis-trans isomerase activity;	K01802			IPR001179;	FKBP-type peptidyl-prolyl cis-trans isomerase domain;
A0A1D5S728	NDR1/HIN1-like protein 13	26.24	0.995		1.020		1.357		cytoplasm		GO:0031224 intrinsic component of membrane; GO:0016020 membrane; GO:0016021 integral component of membrane; GO:0044425 membrane part;					IPR004864;	Late embryogenesis abundant protein, LEA-14;
A0A1D5S798	PREDICTED: uncharacterized protein LOC104581408	42.456	0.982	0.816	0.959	0.624	1.249	0.0685	mitochondria
A0A1D5S7B2	uncharacterized protein LOC109774065	9.3953							mitochondria				K18177			IPR009069;	Cysteine alpha-hairpin motif superfamily;
A0A1D5S7N3	pathogenesis-related protein PR-4-like	9.3883							chloroplast	GO:0050832 defense response to fungus; GO:0009605 response to external stimulus; GO:0009620 response to fungus; GO:0006950 response to stress; GO:0042742 defense response to bacterium; GO:0098542 defense response to other organism; GO:0006952 defense response; GO:0043207 response to external biotic stimulus; GO:0050896 response to stimulus; GO:0051707 response to other organism; GO:0009617 respon…						IPR001153; IPR009009;	Barwin domain; RlpA-like protein, double-psi beta-barrel domain;
A0A1D5S7P5	pyruvate, phosphate dikinase 2	96.194	1.096	0.102	1.083	0.158	0.890	0.0763	chloroplast	GO:0016310 phosphorylation; GO:0044281 small molecule metabolic process; GO:0044763 single-organism cellular process; GO:0044699 single-organism process; GO:0044237 cellular metabolic process; GO:0006796 phosphate-containing compound metabolic process; GO:0071704 organic substance metabolic process; GO:0008152 metabolic process; GO:0006090 pyruvate metabolic process; GO:0006793 phosphorus metabol…		GO:0005524 ATP binding; GO:1901265 nucleoside phosphate binding; GO:0016781 phosphotransferase activity, paired acceptors; GO:0001882 nucleoside binding; GO:0043167 ion binding; GO:0000166 nucleotide binding; GO:0097159 organic cyclic compound binding; GO:1901363 heterocyclic compound binding; GO:0032549 ribonucleoside binding; GO:0097367 carbohydrate derivative binding; GO:0016301 kinase activit…	K01006	ppdK; pyruvate, orthophosphate dikinase [EC:2.7.9.1]	osa01200 Carbon metabolism - Oryza sativa japonica (Japanese rice) (RefSeq); osa01100 Metabolic pathways - Oryza sativa japonica (Japanese rice) (RefSeq); osa00620 Pyruvate metabolism - Oryza sativa japonica (Japanese rice) (RefSeq); osa00710 Carbon fixation in photosynthetic organisms - Oryza sativa japonica (Japanese rice) (RefSeq);	IPR008279; IPR002192; IPR015813; IPR013816; IPR000121; IPR013815;	PEP-utilising enzyme, mobile domain; Pyruvate phosphate dikinase, PEP/pyruvate-binding; Pyruvate/Phosphoenolpyruvate kinase-like domain; ATP-grasp fold, subdomain 2; PEP-utilising enzyme, C-terminal; ATP-grasp fold, subdomain 1;
A0A1D5S7U8	pyruvate kinase isozyme G, chloroplastic	71.378							chloroplast	GO:0006757 ATP generation from ADP; GO:0009116 nucleoside metabolic process; GO:0042278 purine nucleoside metabolic process; GO:0006165 nucleoside diphosphate phosphorylation; GO:0046031 ADP metabolic process; GO:0019362 pyridine nucleotide metabolic process; GO:0006096 glycolytic process; GO:0009167 purine ribonucleoside monophosphate metabolic process; GO:0009117 nucleotide metabolic process; G…		GO:0000287 magnesium ion binding; GO:0004743 pyruvate kinase activity; GO:0016301 kinase activity; GO:0016773 phosphotransferase activity, alcohol group as acceptor; GO:0003824 catalytic activity; GO:0005488 binding; GO:0043167 ion binding; GO:0030955 potassium ion binding; GO:0046872 metal ion binding; GO:0043169 cation binding; GO:0031420 alkali metal ion binding; GO:0016740 transferase activit…	K00873	PK; pyruvate kinase [EC:2.7.1.40]	osa01230 Biosynthesis of amino acids - Oryza sativa japonica (Japanese rice) (RefSeq); osa01200 Carbon metabolism - Oryza sativa japonica (Japanese rice) (RefSeq); osa01100 Metabolic pathways - Oryza sativa japonica (Japanese rice) (RefSeq); osa00620 Pyruvate metabolism - Oryza sativa japonica (Japanese rice) (RefSeq); osa00010 Glycolysis / Gluconeogenesis - Oryza sativa japonica (Japanese rice) …	IPR015794; IPR011037; IPR015813; IPR015806; IPR015795; IPR015793;	Pyruvate kinase, alpha/beta; Pyruvate kinase-like, insert domain; Pyruvate/Phosphoenolpyruvate kinase-like domain; Pyruvate kinase, beta-barrel insert domain; Pyruvate kinase, C-terminal; Pyruvate kinase, barrel;
A0A1D5S7Y0	RGG repeats nuclear RNA binding protein A-like	39.086	0.993	0.798	1.023	0.366	0.825	0.000554	nucleus				K13199			IPR019084; IPR006861;	Stm1-like, N-terminal; Hyaluronan/mRNA-binding protein;
A0A1D5S805	60S ribosomal protein L36-3-like	12.557	0.832	0.0014	0.883	0.00432	0.730	0.00127	cytoplasm	GO:0006518 peptide metabolic process; GO:0043043 peptide biosynthetic process; GO:0044267 cellular protein metabolic process; GO:0006807 nitrogen compound metabolic process; GO:0009058 biosynthetic process; GO:0043603 cellular amide metabolic process; GO:0044238 primary metabolic process; GO:1901566 organonitrogen compound biosynthetic process; GO:1901576 organic substance biosynthetic process; G…	GO:0005840 ribosome; GO:0043226 organelle; GO:0043229 intracellular organelle; GO:0043232 intracellular non-membrane-bounded organelle; GO:0044464 cell part; GO:0005622 intracellular; GO:0005737 cytoplasm; GO:0032991 macromolecular complex; GO:0044424 intracellular part; GO:1990904 ribonucleoprotein complex; GO:0005623 cell; GO:0030529 intracellular ribonucleoprotein complex; GO:0044444 cytoplasm…	GO:0003735 structural constituent of ribosome; GO:0005198 structural molecule activity;	K02920	RP-L36e; large subunit ribosomal protein L36e	osa03010 Ribosome - Oryza sativa japonica (Japanese rice) (RefSeq);
A0A1D5S846	branched-chain-amino-acid aminotransferase 5, chloroplastic-like	44.265	0.980	0.284	0.941	0.0408	0.960	0.146	chloroplast	GO:0008652 cellular amino acid biosynthetic process; GO:0016053 organic acid biosynthetic process; GO:0044711 single-organism biosynthetic process; GO:0009082 branched-chain amino acid biosynthetic process; GO:0044281 small molecule metabolic process; GO:0044763 single-organism cellular process; GO:0006807 nitrogen compound metabolic process; GO:0044699 single-organism process; GO:0009058 biosynt…		GO:0052654 L-leucine transaminase activity; GO:0016769 transferase activity, transferring nitrogenous groups; GO:0004084 branched-chain-amino-acid transaminase activity; GO:0052656 L-isoleucine transaminase activity; GO:0008483 transaminase activity; GO:0003824 catalytic activity; GO:0016740 transferase activity; GO:0052655 L-valine transaminase activity;	K00826	E2.6.1.42; branched-chain amino acid aminotransferase [EC:2.6.1.42]	osa00770 Pantothenate and CoA biosynthesis - Oryza sativa japonica (Japanese rice) (RefSeq); osa00280 Valine, leucine and isoleucine degradation - Oryza sativa japonica (Japanese rice) (RefSeq); osa01230 Biosynthesis of amino acids - Oryza sativa japonica (Japanese rice) (RefSeq); osa01100 Metabolic pathways - Oryza sativa japonica (Japanese rice) (RefSeq); osa00290 Valine, leucine and isoleucine…
A0A1D5S892	uncharacterized protein LOC109751961	17.906	0.964	0.0796	1.048	0.5	1.159	0.0562	cytoplasm							IPR006674;	HD domain;
A0A1D5S8A4	uncharacterized protein LOC109773678	49.207	0.971		1.047		0.940		cytoplasm	GO:0050794 regulation of cellular process; GO:0042592 homeostatic process; GO:0065008 regulation of biological quality; GO:0008152 metabolic process; GO:0050789 regulation of biological process; GO:0055114 oxidation-reduction process; GO:0044710 single-organism metabolic process; GO:0045454 cell redox homeostasis; GO:0044763 single-organism cellular process; GO:0019725 cellular homeostasis; GO:00…	GO:0005623 cell;	GO:0015035 protein disulfide oxidoreductase activity; GO:0016667 oxidoreductase activity, acting on a sulfur group of donors; GO:0015036 disulfide oxidoreductase activity; GO:0009055 electron carrier activity; GO:0003824 catalytic activity; GO:0016491 oxidoreductase activity;				IPR033658; IPR002109; IPR013766; IPR012336;	Glutaredoxin, PICOT-like; Glutaredoxin; Thioredoxin domain; Thioredoxin-like fold;
A0A1D5S8D5	uncharacterized protein LOC109751181	45.213	0.989	0.891	1.011	0.899	1.065	0.458	chloroplast			GO:0005515 protein binding; GO:0005488 binding;				IPR011990;	Tetratricopeptide-like helical domain;
A0A1D5S8E6	phospholipase A1-II 7-like	47.423							cytoplasm	GO:0044699 single-organism process; GO:0008152 metabolic process; GO:0044238 primary metabolic process; GO:0044710 single-organism metabolic process; GO:0006629 lipid metabolic process; GO:0071704 organic substance metabolic process;		GO:0004620 phospholipase activity; GO:0016787 hydrolase activity; GO:0052689 carboxylic ester hydrolase activity; GO:0008970 phosphatidylcholine 1-acylhydrolase activity; GO:0016298 lipase activity; GO:0003824 catalytic activity; GO:0016788 hydrolase activity, acting on ester bonds;				IPR002921; IPR029058;	Fungal lipase-like domain; Alpha/Beta hydrolase fold;
A0A1D5S8G0	AT-hook motif nuclear-localized protein 10-like	46.966	1.094	0.0419	1.007	0.829	1.002	0.902	nucleus							IPR005175;	PPC domain;
A0A1D5S8G9	anthocyanidin 3-O-glucosyltransferase 2-like	51.251							vacuolar membrane	GO:0008152 metabolic process;		GO:0016757 transferase activity, transferring glycosyl groups; GO:0016758 transferase activity, transferring hexosyl groups; GO:0003824 catalytic activity; GO:0016740 transferase activity;
A0A1D5S8H2	cysteine proteinase inhibitor	11.77	1.117		1.079		1.120		chloroplast	GO:0052548 regulation of endopeptidase activity; GO:0050794 regulation of cellular process; GO:0010951 negative regulation of endopeptidase activity; GO:0045861 negative regulation of proteolysis; GO:0080090 regulation of primary metabolic process; GO:0060255 regulation of macromolecule metabolic process; GO:0048523 negative regulation of cellular process; GO:0048519 negative regulation of biolog…		GO:0061135 endopeptidase regulator activity; GO:0004857 enzyme inhibitor activity; GO:0098772 molecular function regulator; GO:0030234 enzyme regulator activity; GO:0004866 endopeptidase inhibitor activity; GO:0004869 cysteine-type endopeptidase inhibitor activity; GO:0030414 peptidase inhibitor activity; GO:0061134 peptidase regulator activity;				IPR000010;	Cystatin domain;
A0A1D5S8J9	nucleolar protein 56-like isoform X2	43.4	0.938		1.144		1.175		cytoplasm							IPR002687; IPR012974; IPR012976;	Nop domain; NOP5, N-terminal; NOSIC;
A0A1D5S8X1	hexokinase-5	54.77							chloroplast	GO:0006757 ATP generation from ADP; GO:0065008 regulation of biological quality; GO:0009116 nucleoside metabolic process; GO:0042278 purine nucleoside metabolic process; GO:0006165 nucleoside diphosphate phosphorylation; GO:0046031 ADP metabolic process; GO:0019362 pyridine nucleotide metabolic process; GO:0006096 glycolytic process; GO:0009167 purine ribonucleoside monophosphate metabolic proces…	GO:0005623 cell;	GO:0005524 ATP binding; GO:1901265 nucleoside phosphate binding; GO:0016773 phosphotransferase activity, alcohol group as acceptor; GO:0005536 glucose binding; GO:0001882 nucleoside binding; GO:0043167 ion binding; GO:0048029 monosaccharide binding; GO:0000166 nucleotide binding; GO:0097159 organic cyclic compound binding; GO:1901363 heterocyclic compound binding; GO:0032549 ribonucleoside bindin…	K00844	HK; hexokinase [EC:2.7.1.1]	osa01100 Metabolic pathways - Oryza sativa japonica (Japanese rice) (RefSeq); osa01200 Carbon metabolism - Oryza sativa japonica (Japanese rice) (RefSeq); osa00010 Glycolysis / Gluconeogenesis - Oryza sativa japonica (Japanese rice) (RefSeq); osa01110 Biosynthesis of secondary metabolites - Oryza sativa japonica (Japanese rice) (RefSeq); osa00500 Starch and sucrose metabolism - Oryza sativa japon…	IPR022672; IPR022673;	Hexokinase, N-terminal; Hexokinase, C-terminal;
A0A1D5S923	19 kDa globulin-like	19.83	1.513	0.000266	1.307	0.000336	1.553	0.000114	chloroplast							IPR013771; IPR016140;	Bifunctional trypsin/alpha-amylase inhibitor helical domain; Bifunctional inhibitor/plant lipid transfer protein/seed storage helical domain;
A0A1D5S955	plant cysteine oxidase 2-like	34.231							chloroplast	GO:0044699 single-organism process; GO:0008152 metabolic process; GO:0055114 oxidation-reduction process; GO:0044710 single-organism metabolic process;		GO:0016702 oxidoreductase activity, acting on single donors with incorporation of molecular oxygen, incorporation of two atoms of oxygen; GO:0016701 oxidoreductase activity, acting on single donors with incorporation of molecular oxygen; GO:0003824 catalytic activity; GO:0051213 dioxygenase activity; GO:0016491 oxidoreductase activity;	K10712	ADO; cysteamine dioxygenase [EC:1.13.11.19]	osa01100 Metabolic pathways - Oryza sativa japonica (Japanese rice) (RefSeq); osa00430 Taurine and hypotaurine metabolism - Oryza sativa japonica (Japanese rice) (RefSeq);	IPR011051; IPR014710;	RmlC-like cupin domain; RmlC-like jelly roll fold;
A0A1D5S9A9	CDP-diacylglycerol--serine O-phosphatidyltransferase 2 isoform X2	46.642	1.103		0.854		1.864		chloroplast	GO:0046486 glycerolipid metabolic process; GO:0008654 phospholipid biosynthetic process; GO:0042398 cellular modified amino acid biosynthetic process; GO:0044699 single-organism process; GO:0009058 biosynthetic process; GO:0044255 cellular lipid metabolic process; GO:1901566 organonitrogen compound biosynthetic process; GO:0044237 cellular metabolic process; GO:0006796 phosphate-containing compou…	GO:0031224 intrinsic component of membrane; GO:0016020 membrane; GO:0016021 integral component of membrane; GO:0044425 membrane part;		K08730	PTDSS2; phosphatidylserine synthase 2 [EC:2.7.8.29]	osa01100 Metabolic pathways - Oryza sativa japonica (Japanese rice) (RefSeq); osa00564 Glycerophospholipid metabolism - Oryza sativa japonica (Japanese rice) (RefSeq); osa01110 Biosynthesis of secondary metabolites - Oryza sativa japonica (Japanese rice) (RefSeq);
A0A1D5S9C8	uncharacterized protein LOC109748467	13.295	1.022	0.298	0.886	0.0947	0.819	0.0309	nucleus
A0A1D5S9J2	membrane steroid-binding protein 2-like	21.644	1.060	0.646	1.091	0.351	1.573	0.0329	chloroplast		GO:0031224 intrinsic component of membrane; GO:0016020 membrane; GO:0016021 integral component of membrane; GO:0044425 membrane part;		K17278			IPR001199;	Cytochrome b5-like heme/steroid binding domain;
A0A1D5S9W5	peptide methionine sulfoxide reductase A4, chloroplastic-like	28.405	0.891	0.362	1.002	0.981	1.014	0.778	chloroplast	GO:0044699 single-organism process; GO:0008152 metabolic process; GO:0055114 oxidation-reduction process; GO:0044710 single-organism metabolic process;		GO:0016667 oxidoreductase activity, acting on a sulfur group of donors; GO:0008113 peptide-methionine (S)-S-oxide reductase activity; GO:0016671 oxidoreductase activity, acting on a sulfur group of donors, disulfide as acceptor; GO:0003824 catalytic activity; GO:0016491 oxidoreductase activity;	K07304			IPR002569;	Peptide methionine sulphoxide reductase MsrA;
A0A1D5S9X0	PREDICTED: pleckstrin homology domain-containing protein 1-like	18.319	1.018		0.980		0.983		cytoplasm							IPR011993; IPR001849;	PH domain-like; Pleckstrin homology domain;
A0A1D5SA32	PREDICTED: chaperone protein ClpB1	98.76	0.955	0.217	1.331	0.000527	1.001	0.963	cytoplasm	GO:0008152 metabolic process; GO:0019538 protein metabolic process; GO:0043170 macromolecule metabolic process; GO:0044238 primary metabolic process; GO:0071704 organic substance metabolic process;		GO:0005524 ATP binding; GO:1901265 nucleoside phosphate binding; GO:0001882 nucleoside binding; GO:0043167 ion binding; GO:0000166 nucleotide binding; GO:0097159 organic cyclic compound binding; GO:1901363 heterocyclic compound binding; GO:0032549 ribonucleoside binding; GO:0097367 carbohydrate derivative binding; GO:0032553 ribonucleotide binding; GO:0005488 binding; GO:0032550 purine ribonucleo…	K03695			IPR019489; IPR003593; IPR003959; IPR027417; IPR004176;	Clp ATPase, C-terminal; AAA+ ATPase domain; ATPase, AAA-type, core; P-loop containing nucleoside triphosphate hydrolase; Clp, N-terminal;
A0A1D5SA38	lys-63-specific deubiquitinase BRCC36-like	38.165	1.075		1.078		0.957		peroxisome			GO:0005515 protein binding; GO:0005488 binding;	K11864	BRCC3; BRCA1/BRCA2-containing complex subunit 3 [EC:3.4.19.-]	osa03440 Homologous recombination - Oryza sativa japonica (Japanese rice) (RefSeq);	IPR000555;	JAB1/MPN/MOV34 metalloenzyme domain;
A0A1D5SA40	ABA-inducible protein PHV A1-like	20.401	1.023	0.235	0.968	0.347	0.895	0.0339	nucleus
A0A1D5SA68	nucleosome assembly protein 1;2	30.981							nucleus	GO:0044085 cellular component biogenesis; GO:0016043 cellular component organization; GO:0034728 nucleosome organization; GO:0034622 cellular macromolecular complex assembly; GO:0006333 chromatin assembly or disassembly; GO:0043933 macromolecular complex subunit organization; GO:0065004 protein-DNA complex assembly; GO:0006323 DNA packaging; GO:0006334 nucleosome assembly; GO:0051276 chromosome o…	GO:0043226 organelle; GO:0043231 intracellular membrane-bounded organelle; GO:0043229 intracellular organelle; GO:0005634 nucleus; GO:0044464 cell part; GO:0005622 intracellular; GO:0044424 intracellular part; GO:0043227 membrane-bounded organelle; GO:0005623 cell;		K11279
A0A1D5SA82	coatomer subunit gamma-2	78.592	1.018	0.356	0.994	0.863	1.098	0.121	cytoplasm	GO:0046907 intracellular transport; GO:0016192 vesicle-mediated transport; GO:0071702 organic substance transport; GO:0015031 protein transport; GO:0051641 cellular localization; GO:0051234 establishment of localization; GO:0006810 transport; GO:0045184 establishment of protein localization; GO:0070727 cellular macromolecule localization; GO:0051649 establishment of localization in cell; GO:00068…	GO:0016020 membrane; GO:0031410 cytoplasmic vesicle; GO:0031090 organelle membrane; GO:0098796 membrane protein complex; GO:0030137 COPI-coated vesicle; GO:0005737 cytoplasm; GO:0031982 vesicle; GO:0030660 Golgi-associated vesicle membrane; GO:0044433 cytoplasmic vesicle part; GO:0032991 macromolecular complex; GO:0044424 intracellular part; GO:0030120 vesicle coat; GO:0005623 cell; GO:0030663 CO…	GO:0005198 structural molecule activity; GO:0005488 binding;				IPR013040; IPR011989; IPR016024; IPR013041; IPR002553;	Coatomer, gamma subunit, appendage, Ig-like subdomain; Armadillo-like helical; Armadillo-type fold; Coatomer/clathrin adaptor appendage, Ig-like subdomain; Clathrin/coatomer adaptor, adaptin-like, N-terminal;
A0A1D5SAE3	60S ribosomal protein L18a-like	21.254							cytoplasm	GO:0006518 peptide metabolic process; GO:0043043 peptide biosynthetic process; GO:0044267 cellular protein metabolic process; GO:0006807 nitrogen compound metabolic process; GO:0009058 biosynthetic process; GO:0043603 cellular amide metabolic process; GO:0044238 primary metabolic process; GO:1901566 organonitrogen compound biosynthetic process; GO:1901576 organic substance biosynthetic process; G…	GO:0005840 ribosome; GO:0043226 organelle; GO:0043229 intracellular organelle; GO:0043232 intracellular non-membrane-bounded organelle; GO:0044464 cell part; GO:0005622 intracellular; GO:0005737 cytoplasm; GO:0032991 macromolecular complex; GO:0044424 intracellular part; GO:1990904 ribonucleoprotein complex; GO:0005623 cell; GO:0030529 intracellular ribonucleoprotein complex; GO:0044444 cytoplasm…	GO:0003735 structural constituent of ribosome; GO:0005198 structural molecule activity;	K02882	RP-L18Ae; large subunit ribosomal protein L18Ae	osa03010 Ribosome - Oryza sativa japonica (Japanese rice) (RefSeq);	IPR023573;	Ribosomal protein 50S-L18Ae/60S-L20/60S-L18A;
A0A1D5SAF6	universal stress protein PHOS32-like	28.05	1.017	0.115	0.945	0.071	0.858	0.0145	chloroplast	GO:0006950 response to stress; GO:0050896 response to stimulus;						IPR006016; IPR014729;	UspA; Rossmann-like alpha/beta/alpha sandwich fold;
A0A1D5SAI5	probable serine/threonine protein phosphatase 2A regulatory subunit B''delta	42.314	1.083	0.016	1.093	0.109	1.499	0.00206	chloroplast			GO:0043169 cation binding; GO:0046872 metal ion binding; GO:0005509 calcium ion binding; GO:0005488 binding; GO:0043167 ion binding;				IPR011992; IPR002048;	EF-hand domain pair; EF-hand domain;
A0A1D5SAL8	guanosine nucleotide diphosphate dissociation inhibitor 1-like	49.7							cytoplasm	GO:0050794 regulation of cellular process; GO:0044700 single organism signaling; GO:0051716 cellular response to stimulus; GO:0035556 intracellular signal transduction; GO:0055114 oxidation-reduction process; GO:0044699 single-organism process; GO:0071702 organic substance transport; GO:0007264 small GTPase mediated signal transduction; GO:0023052 signaling; GO:0050896 response to stimulus; GO:00…	GO:0005623 cell; GO:0005622 intracellular; GO:0044464 cell part;	GO:0030234 enzyme regulator activity; GO:0003824 catalytic activity; GO:0005093 Rab GDP-dissociation inhibitor activity; GO:0005092 GDP-dissociation inhibitor activity; GO:0060589 nucleoside-triphosphatase regulator activity; GO:0030695 GTPase regulator activity; GO:0098772 molecular function regulator; GO:0016491 oxidoreductase activity;	K17255			IPR023753;	FAD/NAD(P)-binding domain;
A0A1D5SAQ3	farnesyl pyrophosphate synthase	39.073	1.062	0.402	1.009	0.903	1.092	0.366	cytoplasm	GO:0006720 isoprenoid metabolic process; GO:0044711 single-organism biosynthetic process; GO:0044763 single-organism cellular process; GO:0044699 single-organism process; GO:0009058 biosynthetic process; GO:0044255 cellular lipid metabolic process; GO:0044238 primary metabolic process; GO:1901576 organic substance biosynthetic process; GO:0044237 cellular metabolic process; GO:0044249 cellular bi…		GO:0016740 transferase activity; GO:0003824 catalytic activity;	K00787	FDPS; farnesyl diphosphate synthase [EC:2.5.1.1 2.5.1.10]	osa01100 Metabolic pathways - Oryza sativa japonica (Japanese rice) (RefSeq); osa00900 Terpenoid backbone biosynthesis - Oryza sativa japonica (Japanese rice) (RefSeq); osa01110 Biosynthesis of secondary metabolites - Oryza sativa japonica (Japanese rice) (RefSeq);	IPR008949;	Isoprenoid synthase domain;
A0A1D5SB20	dynamin-related protein 5A	82.698							chloroplast			GO:1901265 nucleoside phosphate binding; GO:0001882 nucleoside binding; GO:0043167 ion binding; GO:0016817 hydrolase activity, acting on acid anhydrides; GO:0016787 hydrolase activity; GO:0000166 nucleotide binding; GO:0017111 nucleoside-triphosphatase activity; GO:1901363 heterocyclic compound binding; GO:0097159 organic cyclic compound binding; GO:0032549 ribonucleoside binding; GO:0097367 carb…				IPR030381; IPR003130; IPR001401; IPR020850; IPR027417; IPR000375;	Dynamin-type guanine nucleotide-binding (G) domain; Dynamin GTPase effector; Dynamin, GTPase domain; GTPase effector domain; P-loop containing nucleoside triphosphate hydrolase; Dynamin central domain;
A0A1D5SB25	ketol-acid reductoisomerase, chloroplastic	67.332	0.971	0.02	0.995	0.592	1.010	0.328	mitochondria	GO:0008652 cellular amino acid biosynthetic process; GO:0016053 organic acid biosynthetic process; GO:0044711 single-organism biosynthetic process; GO:0055114 oxidation-reduction process; GO:0009082 branched-chain amino acid biosynthetic process; GO:0044281 small molecule metabolic process; GO:0044763 single-organism cellular process; GO:0006807 nitrogen compound metabolic process; GO:0044699 sin…		GO:0016614 oxidoreductase activity, acting on CH-OH group of donors; GO:0016616 oxidoreductase activity, acting on the CH-OH group of donors, NAD or NADP as acceptor; GO:0004455 ketol-acid reductoisomerase activity; GO:0003824 catalytic activity; GO:0005488 binding; GO:0043167 ion binding; GO:0043169 cation binding; GO:0046872 metal ion binding; GO:0016491 oxidoreductase activity;	K00053	ilvC; ketol-acid reductoisomerase [EC:1.1.1.86]	osa00770 Pantothenate and CoA biosynthesis - Oryza sativa japonica (Japanese rice) (RefSeq); osa01230 Biosynthesis of amino acids - Oryza sativa japonica (Japanese rice) (RefSeq); osa01100 Metabolic pathways - Oryza sativa japonica (Japanese rice) (RefSeq); osa00290 Valine, leucine and isoleucine biosynthesis - Oryza sativa japonica (Japanese rice) (RefSeq); osa01210 2-Oxocarboxylic acid metaboli…	IPR013116; IPR013328; IPR008927; IPR000506; IPR016040;	Acetohydroxy acid isomeroreductase, NADPH-binding domain; 6-phosphogluconate dehydrogenase, domain 2; 6-phosphogluconate dehydrogenase C-terminal domain-like; Acetohydroxy acid isomeroreductase C-terminal; NAD(P)-binding domain;
A0A1D5SB33	carbon catabolite repressor protein 4 homolog 1-like	57.366	0.977		0.954		1.028		peroxisome				K12603	CNOT6; CCR4-NOT transcription complex subunit 6 [EC:3.1.13.4]	osa03018 RNA degradation - Oryza sativa japonica (Japanese rice) (RefSeq);	IPR031615; IPR005135;	MYND-like zinc finger, mRNA-binding; Endonuclease/exonuclease/phosphatase;
A0A1D5SB36	isoamylase 2, chloroplastic	85.511	1.062		1.054		1.060		chloroplast	GO:0008152 metabolic process; GO:0005975 carbohydrate metabolic process; GO:0044238 primary metabolic process; GO:0071704 organic substance metabolic process;		GO:0004553 hydrolase activity, hydrolyzing O-glycosyl compounds; GO:0016787 hydrolase activity; GO:0003824 catalytic activity; GO:0016798 hydrolase activity, acting on glycosyl bonds;	K01214	ISA; isoamylase [EC:3.2.1.68]	osa01100 Metabolic pathways - Oryza sativa japonica (Japanese rice) (RefSeq); osa00500 Starch and sucrose metabolism - Oryza sativa japonica (Japanese rice) (RefSeq); osa01110 Biosynthesis of secondary metabolites - Oryza sativa japonica (Japanese rice) (RefSeq);	IPR013783; IPR013780; IPR014756; IPR004193; IPR017853; IPR006047; IPR013781;	Immunoglobulin-like fold; Glycosyl hydrolase, all-beta; Immunoglobulin E-set; Glycoside hydrolase, family 13, N-terminal; Glycoside hydrolase superfamily; Glycosyl hydrolase, family 13, catalytic domain; Glycoside hydrolase, catalytic domain;
A0A1D5SB48	ABA-inducible protein PHV A1-like	18.147	1.007	0.797	0.990	0.766	0.909	0.0329	nucleus
A0A1D5SB64	PREDICTED: AP-2 complex subunit sigma	19.245							chloroplast	GO:0045184 establishment of protein localization; GO:0006810 transport; GO:0071702 organic substance transport; GO:0051179 localization; GO:0033036 macromolecule localization; GO:0008104 protein localization; GO:0015031 protein transport; GO:0051234 establishment of localization;		GO:0022892 substrate-specific transporter activity; GO:0008565 protein transporter activity; GO:0005215 transporter activity;				IPR022775; IPR011012;	AP complex, mu/sigma subunit; Longin-like domain;
A0A1D5SB90	uncharacterized protein LOC109752183	17.88							mitochondria
A0A1D5SB94	ras-related protein Rab7-like	22.927	0.900	0.272	0.865	0.107	1.093	0.205	chloroplast	GO:0050794 regulation of cellular process; GO:0044700 single organism signaling; GO:0051716 cellular response to stimulus; GO:0007165 signal transduction; GO:0050789 regulation of biological process; GO:0007154 cell communication; GO:0035556 intracellular signal transduction; GO:0044699 single-organism process; GO:0007264 small GTPase mediated signal transduction; GO:0023052 signaling; GO:0050896…	GO:0005623 cell; GO:0005622 intracellular; GO:0044464 cell part;	GO:1901265 nucleoside phosphate binding; GO:0001882 nucleoside binding; GO:0043167 ion binding; GO:0000166 nucleotide binding; GO:0097159 organic cyclic compound binding; GO:1901363 heterocyclic compound binding; GO:0032549 ribonucleoside binding; GO:0097367 carbohydrate derivative binding; GO:0032553 ribonucleotide binding; GO:0005488 binding; GO:0032550 purine ribonucleoside binding; GO:0043168…	K07897	RAB7A; Ras-related protein Rab-7A	osa04144 Endocytosis - Oryza sativa japonica (Japanese rice) (RefSeq); osa04145 Phagosome - Oryza sativa japonica (Japanese rice) (RefSeq);	IPR005225; IPR027417;	Small GTP-binding protein domain; P-loop containing nucleoside triphosphate hydrolase;
A0A1D5SBF7	histone H2B.2-like	15.582	0.737	0.0631	1.006	0.952	0.902	0.329	nucleus		GO:0043229 intracellular organelle; GO:0043232 intracellular non-membrane-bounded organelle; GO:0044446 intracellular organelle part; GO:0032991 macromolecular complex; GO:0044424 intracellular part; GO:0005623 cell; GO:0044422 organelle part; GO:0044427 chromosomal part; GO:0000786 nucleosome; GO:0043228 non-membrane-bounded organelle; GO:0043231 intracellular membrane-bounded organelle; GO:0043…	GO:0097159 organic cyclic compound binding; GO:1901363 heterocyclic compound binding; GO:0003677 DNA binding; GO:0046982 protein heterodimerization activity; GO:0005488 binding; GO:0046983 protein dimerization activity; GO:0003676 nucleic acid binding; GO:0005515 protein binding;	K11252			IPR009072; IPR007125;	Histone-fold; Histone H2A/H2B/H3;
A0A1D5SBH0	histone H2B.2-like	10.906	0.954		0.930		0.886		nucleus		GO:0043229 intracellular organelle; GO:0043232 intracellular non-membrane-bounded organelle; GO:0044446 intracellular organelle part; GO:0032991 macromolecular complex; GO:0044424 intracellular part; GO:0005623 cell; GO:0044422 organelle part; GO:0044427 chromosomal part; GO:0000786 nucleosome; GO:0043228 non-membrane-bounded organelle; GO:0043231 intracellular membrane-bounded organelle; GO:0043…	GO:0097159 organic cyclic compound binding; GO:1901363 heterocyclic compound binding; GO:0003677 DNA binding; GO:0046982 protein heterodimerization activity; GO:0005488 binding; GO:0046983 protein dimerization activity; GO:0003676 nucleic acid binding; GO:0005515 protein binding;				IPR009072; IPR007125;	Histone-fold; Histone H2A/H2B/H3;
A0A1D5SBI4	gamma-glutamyl hydrolase 1-like	56.344	0.980		0.932		0.936		nucleus	GO:0009064 glutamine family amino acid metabolic process; GO:0044281 small molecule metabolic process; GO:0044763 single-organism cellular process; GO:0006541 glutamine metabolic process; GO:0006807 nitrogen compound metabolic process; GO:0044699 single-organism process; GO:0044238 primary metabolic process; GO:1901605 alpha-amino acid metabolic process; GO:0044237 cellular metabolic process; GO:…		GO:0070011 peptidase activity, acting on L-amino acid peptides; GO:0008233 peptidase activity; GO:0008238 exopeptidase activity; GO:0016787 hydrolase activity; GO:0003824 catalytic activity; GO:0008242 omega peptidase activity;	K01307	GGH; gamma-glutamyl hydrolase [EC:3.4.19.9]	osa00790 Folate biosynthesis - Oryza sativa japonica (Japanese rice) (RefSeq);	IPR029062;	Class I glutamine amidotransferase-like;
A0A1D5SBI6	NADH dehydrogenase	23.322	0.957	0.499	0.936	0.281	0.912	0.19	chloroplast	GO:0044699 single-organism process; GO:0008152 metabolic process; GO:0055114 oxidation-reduction process; GO:0044710 single-organism metabolic process;		GO:0051537 2 iron, 2 sulfur cluster binding; GO:0003824 catalytic activity; GO:0005488 binding; GO:0051536 iron-sulfur cluster binding; GO:0043167 ion binding; GO:0043169 cation binding; GO:0046872 metal ion binding; GO:0016491 oxidoreductase activity; GO:0051540 metal cluster binding;				IPR012336;	Thioredoxin-like fold;
A0A1D5SBJ1	signal recognition particle 54 kDa protein 2	54.509	0.909		0.995		0.765		cytoplasm	GO:0046907 intracellular transport; GO:0072599 establishment of protein localization to endoplasmic reticulum; GO:0072594 establishment of protein localization to organelle; GO:0072657 protein localization to membrane; GO:0045047 protein targeting to ER; GO:0071702 organic substance transport; GO:0006613 cotranslational protein targeting to membrane; GO:0015031 protein transport; GO:0051641 cellu…	GO:0044464 cell part; GO:0005622 intracellular; GO:0048500 signal recognition particle; GO:0005737 cytoplasm; GO:0032991 macromolecular complex; GO:0044424 intracellular part; GO:1990904 ribonucleoprotein complex; GO:0030529 intracellular ribonucleoprotein complex; GO:0005623 cell; GO:0044444 cytoplasmic part;	GO:0003723 RNA binding; GO:1901265 nucleoside phosphate binding; GO:0001882 nucleoside binding; GO:0043167 ion binding; GO:0016817 hydrolase activity, acting on acid anhydrides; GO:0016787 hydrolase activity; GO:0000166 nucleotide binding; GO:0017111 nucleoside-triphosphatase activity; GO:0008312 7S RNA binding; GO:0097159 organic cyclic compound binding; GO:1901363 heterocyclic compound binding;…	K03106	SRP54; signal recognition particle subunit SRP54 [EC:3.6.5.4]	osa03060 Protein export - Oryza sativa japonica (Japanese rice) (RefSeq);	IPR003593; IPR013822; IPR004125; IPR027417; IPR000897;	AAA+ ATPase domain; Signal recognition particle, SRP54 subunit, helical bundle; Signal recognition particle, SRP54 subunit, M-domain; P-loop containing nucleoside triphosphate hydrolase; Signal recognition particle, SRP54 subunit, GTPase domain;
A0A1D5SBK9	malate dehydrogenase 1, mitochondrial-like	35.48	0.952	0.0781	0.939	0.221	0.876	0.032	mitochondria	GO:0072350 tricarboxylic acid metabolic process; GO:0043648 dicarboxylic acid metabolic process; GO:0055114 oxidation-reduction process; GO:0044281 small molecule metabolic process; GO:0006099 tricarboxylic acid cycle; GO:0044763 single-organism cellular process; GO:0044699 single-organism process; GO:0005975 carbohydrate metabolic process; GO:0044238 primary metabolic process; GO:0045333 cellula…		GO:0016614 oxidoreductase activity, acting on CH-OH group of donors; GO:0016616 oxidoreductase activity, acting on the CH-OH group of donors, NAD or NADP as acceptor; GO:0016615 malate dehydrogenase activity; GO:0003824 catalytic activity; GO:0030060 L-malate dehydrogenase activity; GO:0016491 oxidoreductase activity;	K00026	MDH2; malate dehydrogenase [EC:1.1.1.37]	osa01200 Carbon metabolism - Oryza sativa japonica (Japanese rice) (RefSeq); osa01100 Metabolic pathways - Oryza sativa japonica (Japanese rice) (RefSeq); osa00620 Pyruvate metabolism - Oryza sativa japonica (Japanese rice) (RefSeq); osa00020 Citrate cycle (TCA cycle) - Oryza sativa japonica (Japanese rice) (RefSeq); osa00630 Glyoxylate and dicarboxylate metabolism - Oryza sativa japonica (Japane…	IPR022383; IPR016040; IPR001236; IPR015955;	Lactate/malate dehydrogenase, C-terminal; NAD(P)-binding domain; Lactate/malate dehydrogenase, N-terminal; Lactate dehydrogenase/glycoside hydrolase, family 4, C-terminal;
A0A1D5SBL5	formin-like protein 5	35.038							chloroplast
A0A1D5SBN1	chaperone protein dnaJ 10-like	30.182	0.869		0.867		0.857		chloroplast							IPR026894; IPR001623;	DNAJ-containing protein, X-domain; DnaJ domain;
A0A1D5SBN3	chaperone protein dnaJ 10-like	35.219	1.049	0.302	1.044	0.0818	0.875	0.172	cytoplasm							IPR026894; IPR001623;	DNAJ-containing protein, X-domain; DnaJ domain;
A0A1D5SBP4	metacaspase-1	38.063							chloroplast							IPR029030; IPR005735;	Caspase-like domain; Zinc finger, LSD1-type;
A0A1D5SBT0	bifunctional aspartate aminotransferase and glutamate/aspartate-prephenate aminotransferase isoform X1[Aegilops tauschii subsp. tauschii]	44.554	1.025		0.976		1.071		chloroplast	GO:0009058 biosynthetic process; GO:0008152 metabolic process;		GO:0097159 organic cyclic compound binding; GO:1901363 heterocyclic compound binding; GO:0003824 catalytic activity; GO:0005488 binding; GO:0043167 ion binding; GO:0043168 anion binding; GO:0048037 cofactor binding; GO:0030170 pyridoxal phosphate binding;	K15849	PAT; bifunctional aspartate aminotransferase and glutamate/aspartate-prephenate aminotransferase [EC:2.6.1.1 2.6.1.78 2.6.1.79]	osa01230 Biosynthesis of amino acids - Oryza sativa japonica (Japanese rice) (RefSeq); osa01100 Metabolic pathways - Oryza sativa japonica (Japanese rice) (RefSeq); osa00960 Tropane, piperidine and pyridine alkaloid biosynthesis - Oryza sativa japonica (Japanese rice) (RefSeq); osa00350 Tyrosine metabolism - Oryza sativa japonica (Japanese rice) (RefSeq); osa00360 Phenylalanine metabolism - Oryza…	IPR015424; IPR004839; IPR015422; IPR015421;	Pyridoxal phosphate-dependent transferase; Aminotransferase, class I/classII; Pyridoxal phosphate-dependent transferase, major region, subdomain 2; Pyridoxal phosphate-dependent transferase, major region, subdomain 1;
A0A1D5SBU1	uncharacterized protein LOC109742682	27.13	1.188		1.173		1.414		chloroplast
A0A1D5SC15	PREDICTED: histone H4-like	10.812	0.921		0.983		1.322		nucleus	GO:0044085 cellular component biogenesis; GO:0016043 cellular component organization; GO:0034728 nucleosome organization; GO:0034622 cellular macromolecular complex assembly; GO:0006333 chromatin assembly or disassembly; GO:0043933 macromolecular complex subunit organization; GO:0065004 protein-DNA complex assembly; GO:0006323 DNA packaging; GO:0006334 nucleosome assembly; GO:0051276 chromosome o…	GO:0043229 intracellular organelle; GO:0043232 intracellular non-membrane-bounded organelle; GO:0044446 intracellular organelle part; GO:0032991 macromolecular complex; GO:0044424 intracellular part; GO:0005623 cell; GO:0044422 organelle part; GO:0044427 chromosomal part; GO:0000786 nucleosome; GO:0043228 non-membrane-bounded organelle; GO:0043231 intracellular membrane-bounded organelle; GO:0043…	GO:0097159 organic cyclic compound binding; GO:1901363 heterocyclic compound binding; GO:0003677 DNA binding; GO:0046982 protein heterodimerization activity; GO:0005488 binding; GO:0046983 protein dimerization activity; GO:0003676 nucleic acid binding; GO:0005515 protein binding;	K11254			IPR009072;	Histone-fold;
A0A1D5SC25	uncharacterized protein LOC109787629	77.525							nucleus
A0A1D5SC83	nascent polypeptide-associated complex subunit alpha-like protein 1	22.266	0.956	0.0554	1.020	0.446	0.963	0.103	cytoplasm				K03626			IPR002715;	Nascent polypeptide-associated complex NAC domain;
A0A1D5SC92	short-chain dehydrogenase/reductase 2b-like	33.307	1.078	0.165	1.110	0.112	1.204	0.0276	cytoplasm							IPR016040;	NAD(P)-binding domain;
A0A1D5SC93	short-chain dehydrogenase/reductase 2b-like	31.137	1.093		0.923		0.902		extracellular							IPR016040;	NAD(P)-binding domain;
A0A1D5SCB3	uncharacterized protein LOC109781482	19.931	1.030	0.253	1.083	0.0123	0.995	0.833	chloroplast		GO:0031224 intrinsic component of membrane; GO:0016020 membrane; GO:0016021 integral component of membrane; GO:0044425 membrane part;
A0A1D5SCE0	UDP-glucose:glycoprotein glucosyltransferase isoform X1	181.22	1.270		1.194		1.513		cytoplasm	GO:0043413 macromolecule glycosylation; GO:0006725 cellular aromatic compound metabolic process; GO:0044267 cellular protein metabolic process; GO:0044699 single-organism process; GO:0009058 biosynthetic process; GO:0044237 cellular metabolic process; GO:0071704 organic substance metabolic process; GO:0008152 metabolic process; GO:0006011 UDP-glucose metabolic process; GO:1901137 carbohydrate der…		GO:0016758 transferase activity, transferring hexosyl groups; GO:0003824 catalytic activity; GO:0003980 UDP-glucose:glycoprotein glucosyltransferase activity; GO:0035251 UDP-glucosyltransferase activity; GO:0008194 UDP-glycosyltransferase activity; GO:0046527 glucosyltransferase activity; GO:0016757 transferase activity, transferring glycosyl groups; GO:0016740 transferase activity;	K11718	HUGT; UDP-glucose:glycoprotein glucosyltransferase [EC:2.4.1.-]	osa04141 Protein processing in endoplasmic reticulum - Oryza sativa japonica (Japanese rice) (RefSeq);	IPR029044;	Nucleotide-diphospho-sugar transferases;
A0A1D5SCG0	ethylene-responsive transcription factor ERF110-like	22.19	1.213		1.081		1.158		nucleus	GO:0050794 regulation of cellular process; GO:0006725 cellular aromatic compound metabolic process; GO:0097659 nucleic acid-templated transcription; GO:0060255 regulation of macromolecule metabolic process; GO:0019219 regulation of nucleobase-containing compound metabolic process; GO:0009058 biosynthetic process; GO:0044237 cellular metabolic process; GO:0071704 organic substance metabolic proces…	GO:0043226 organelle; GO:0043231 intracellular membrane-bounded organelle; GO:0043229 intracellular organelle; GO:0005634 nucleus; GO:0044464 cell part; GO:0005622 intracellular; GO:0044424 intracellular part; GO:0043227 membrane-bounded organelle; GO:0005623 cell;	GO:0097159 organic cyclic compound binding; GO:1901363 heterocyclic compound binding; GO:0003677 DNA binding; GO:0005488 binding; GO:0001071 nucleic acid binding transcription factor activity; GO:0003676 nucleic acid binding; GO:0003700 transcription factor activity, sequence-specific DNA binding;				IPR016177; IPR001471;	DNA-binding domain; AP2/ERF domain;
A0A1D5SCG6	beta-glucosidase 22-like isoform X2	48.92							chloroplast	GO:0008152 metabolic process; GO:0005975 carbohydrate metabolic process; GO:0044238 primary metabolic process; GO:0071704 organic substance metabolic process;	GO:0031224 intrinsic component of membrane; GO:0016020 membrane; GO:0016021 integral component of membrane; GO:0044425 membrane part;	GO:0004553 hydrolase activity, hydrolyzing O-glycosyl compounds; GO:0016787 hydrolase activity; GO:0003824 catalytic activity; GO:0016798 hydrolase activity, acting on glycosyl bonds;				IPR017853; IPR013781;	Glycoside hydrolase superfamily; Glycoside hydrolase, catalytic domain;
A0A1D5SCG8	probable AMP deaminase isoform X1	97.557	0.821	0.0326	0.946	0.395	0.738	0.0305	chloroplast	GO:0043173 nucleotide salvage; GO:0009165 nucleotide biosynthetic process; GO:0006725 cellular aromatic compound metabolic process; GO:0009167 purine ribonucleoside monophosphate metabolic process; GO:0009259 ribonucleotide metabolic process; GO:0009117 nucleotide metabolic process; GO:0044699 single-organism process; GO:0009058 biosynthetic process; GO:1901566 organonitrogen compound biosyntheti…		GO:0047623 adenosine-phosphate deaminase activity; GO:0019239 deaminase activity; GO:0016787 hydrolase activity; GO:0016814 hydrolase activity, acting on carbon-nitrogen (but not peptide) bonds, in cyclic amidines; GO:0003876 AMP deaminase activity; GO:0003824 catalytic activity; GO:0016810 hydrolase activity, acting on carbon-nitrogen (but not peptide) bonds;	K01490	AMPD; AMP deaminase [EC:3.5.4.6]	osa01100 Metabolic pathways - Oryza sativa japonica (Japanese rice) (RefSeq); osa00230 Purine metabolism - Oryza sativa japonica (Japanese rice) (RefSeq); osa01110 Biosynthesis of secondary metabolites - Oryza sativa japonica (Japanese rice) (RefSeq);	IPR001365; IPR032466;	Adenosine/AMP deaminase domain; Metal-dependent hydrolase;
A0A1D5SCJ1	ATP synthase subunit beta, mitochondrial-like	59.29	1.027	0.053	1.039	0.0111	1.033	0.0545	mitochondria	GO:0009116 nucleoside metabolic process; GO:0042278 purine nucleoside metabolic process; GO:0009167 purine ribonucleoside monophosphate metabolic process; GO:0090662 ATP hydrolysis coupled transmembrane transport; GO:0009117 nucleotide metabolic process; GO:0044699 single-organism process; GO:0009058 biosynthetic process; GO:0009163 nucleoside biosynthetic process; GO:0046129 purine ribonucleosid…	GO:0016020 membrane; GO:0098800 inner mitochondrial membrane protein complex; GO:0031090 organelle membrane; GO:0098796 membrane protein complex; GO:0005737 cytoplasm; GO:0032991 macromolecular complex; GO:0098798 mitochondrial protein complex; GO:0044424 intracellular part; GO:0044455 mitochondrial membrane part; GO:0005623 cell; GO:0044422 organelle part; GO:0005740 mitochondrial envelope; GO:0…	GO:0042625 ATPase coupled ion transmembrane transporter activity; GO:1901265 nucleoside phosphate binding; GO:0015399 primary active transmembrane transporter activity; GO:0022892 substrate-specific transporter activity; GO:0044769 ATPase activity, coupled to transmembrane movement of ions, rotational mechanism; GO:0016817 hydrolase activity, acting on acid anhydrides; GO:0015077 monovalent inorg…	K02133	ATPeF1B; F-type H+-transporting ATPase subunit beta [EC:3.6.3.14]	osa01100 Metabolic pathways - Oryza sativa japonica (Japanese rice) (RefSeq); osa00190 Oxidative phosphorylation - Oryza sativa japonica (Japanese rice) (RefSeq);	IPR003593; IPR004100; IPR020971; IPR027417; IPR000194; IPR024034;	AAA+ ATPase domain; ATPase, F1/V1/A1 complex, alpha/beta subunit, N-terminal domain; ATP synthase, F1 beta subunit; P-loop containing nucleoside triphosphate hydrolase; ATPase, F1/V1/A1 complex, alpha/beta subunit, nucleotide-binding domain; ATPase, F1/V1 complex, beta subunit, C-terminal;
A0A1D5SCK3	Uncharacterized protein	16.622							chloroplast	GO:0065009 regulation of molecular function; GO:0044092 negative regulation of molecular function; GO:0043086 negative regulation of catalytic activity; GO:0050790 regulation of catalytic activity; GO:0065007 biological regulation;		GO:0004857 enzyme inhibitor activity; GO:0098772 molecular function regulator; GO:0030234 enzyme regulator activity;				IPR006501;	Pectinesterase inhibitor domain;
A0A1D5SCP6	sorting nexin 2B-like	57.073	0.952	0.183	1.017	0.515	0.772	0.000706	nucleus			GO:0008289 lipid binding; GO:0043168 anion binding; GO:0005488 binding; GO:0035091 phosphatidylinositol binding; GO:0005543 phospholipid binding; GO:0043167 ion binding;				IPR001683;	Phox homologous domain;
A0A1D5SCU2	oleosin 1-like	17.483	1.124	0.189	1.046	0.654	1.098	0.3	cytoplasm		GO:0043226 organelle; GO:0043229 intracellular organelle; GO:0016020 membrane; GO:0043232 intracellular non-membrane-bounded organelle; GO:0044464 cell part; GO:0005622 intracellular; GO:0044425 membrane part; GO:0031224 intrinsic component of membrane; GO:0044424 intracellular part; GO:0005623 cell; GO:0005811 lipid particle; GO:0016021 integral component of membrane; GO:0012511 monolayer-surrou…
A0A1D5SCW4	6-phosphogluconate dehydrogenase, decarboxylating 2, chloroplastic	53.918	1.023		1.046		1.157		chloroplast	GO:0006739 NADP metabolic process; GO:0019362 pyridine nucleotide metabolic process; GO:0006725 cellular aromatic compound metabolic process; GO:0046496 nicotinamide nucleotide metabolic process; GO:0009117 nucleotide metabolic process; GO:0044699 single-organism process; GO:0072524 pyridine-containing compound metabolic process; GO:0044237 cellular metabolic process; GO:0006796 phosphate-contain…		GO:0016614 oxidoreductase activity, acting on CH-OH group of donors; GO:0016616 oxidoreductase activity, acting on the CH-OH group of donors, NAD or NADP as acceptor; GO:0004616 phosphogluconate dehydrogenase (decarboxylating) activity; GO:0003824 catalytic activity; GO:0016491 oxidoreductase activity;	K00033	PGD; 6-phosphogluconate dehydrogenase [EC:1.1.1.44 1.1.1.343]	osa01200 Carbon metabolism - Oryza sativa japonica (Japanese rice) (RefSeq); osa01100 Metabolic pathways - Oryza sativa japonica (Japanese rice) (RefSeq); osa00030 Pentose phosphate pathway - Oryza sativa japonica (Japanese rice) (RefSeq); osa00480 Glutathione metabolism - Oryza sativa japonica (Japanese rice) (RefSeq); osa01110 Biosynthesis of secondary metabolites - Oryza sativa japonica (Japan…	IPR006115; IPR013328; IPR008927; IPR006114; IPR016040; IPR012284;	6-phosphogluconate dehydrogenase, NADP-binding; 6-phosphogluconate dehydrogenase, domain 2; 6-phosphogluconate dehydrogenase C-terminal domain-like; 6-phosphogluconate dehydrogenase, C-terminal; NAD(P)-binding domain; 6-phosphogluconate dehydrogenase, domain 3;
A0A1D5SD35	uncharacterized protein LOC109740315	64.164	1.013	0.836	1.056	0.632	1.359	0.00473	cytoplasm	GO:0008152 metabolic process; GO:0005975 carbohydrate metabolic process; GO:0044238 primary metabolic process; GO:0071704 organic substance metabolic process;		GO:0004553 hydrolase activity, hydrolyzing O-glycosyl compounds; GO:0016787 hydrolase activity; GO:0003824 catalytic activity; GO:0016798 hydrolase activity, acting on glycosyl bonds;				IPR002772; IPR001764; IPR017853;	Glycoside hydrolase family 3 C-terminal domain; Glycoside hydrolase, family 3, N-terminal; Glycoside hydrolase superfamily;
A0A1D5SD45	sulfite reductase	76.319							chloroplast	GO:0044699 single-organism process; GO:0008152 metabolic process; GO:0055114 oxidation-reduction process; GO:0044710 single-organism metabolic process;		GO:0097159 organic cyclic compound binding; GO:1901363 heterocyclic compound binding; GO:0020037 heme binding; GO:0003824 catalytic activity; GO:0051536 iron-sulfur cluster binding; GO:0005488 binding; GO:0046906 tetrapyrrole binding; GO:0016491 oxidoreductase activity; GO:0051540 metal cluster binding;				IPR006067; IPR005117;	Nitrite/sulphite reductase 4Fe-4S domain; Nitrite/Sulfite reductase ferredoxin-like domain;
A0A1D5SD76	autophagy-related protein 3	34.78							cytoplasm	GO:0045184 establishment of protein localization; GO:0006810 transport; GO:0008152 metabolic process; GO:0044248 cellular catabolic process; GO:0071702 organic substance transport; GO:0008104 protein localization; GO:0033036 macromolecule localization; GO:0051179 localization; GO:0006914 autophagy; GO:0009056 catabolic process; GO:0009987 cellular process; GO:0044237 cellular metabolic process; G…	GO:0044424 intracellular part; GO:0005623 cell; GO:0044464 cell part; GO:0005622 intracellular; GO:0005737 cytoplasm;		K08343	ATG3; ubiquitin-like-conjugating enzyme ATG3	osa04136 Autophagy - other - Oryza sativa japonica (Japanese rice) (RefSeq);	IPR007135; IPR019461; IPR007134;	Autophagy-related protein 3; Autophagy-related protein 3, C-terminal; Autophagy-related protein 3, N-terminal;
A0A1D5SDE6	PREDICTED: uncharacterized protein LOC103641266	8.8094	1.078		1.026		0.972		extracellular
A0A1D5SDG2	uncharacterized protein LOC109737618	40.269	0.958		0.972		1.048		chloroplast							IPR009770;	Domain of unknown function DUF1338;
A0A1D5SDJ4	somatic embryogenesis receptor kinase 2-like	17.356	0.911		0.851		0.520		extracellular							IPR013210; IPR032675;	Leucine-rich repeat-containing N-terminal, plant-type; Leucine-rich repeat domain, L domain-like;
A0A1D5SDL7	PREDICTED: DEAD-box ATP-dependent RNA helicase 12	59.278	1.089	0.192	0.958	0.581	1.150	0.00202	nucleus			GO:0005524 ATP binding; GO:1901265 nucleoside phosphate binding; GO:0004386 helicase activity; GO:0001882 nucleoside binding; GO:0043167 ion binding; GO:0016817 hydrolase activity, acting on acid anhydrides; GO:0016787 hydrolase activity; GO:0000166 nucleotide binding; GO:0017111 nucleoside-triphosphatase activity; GO:0097159 organic cyclic compound binding; GO:1901363 heterocyclic compound bindi…	K12614	DDX6; ATP-dependent RNA helicase DDX6/DHH1 [EC:3.6.4.13]	osa03018 RNA degradation - Oryza sativa japonica (Japanese rice) (RefSeq);	IPR014014; IPR011545; IPR027417; IPR014001; IPR001650;	RNA helicase, DEAD-box type, Q motif; DEAD/DEAH box helicase domain; P-loop containing nucleoside triphosphate hydrolase; Helicase superfamily 1/2, ATP-binding domain; Helicase, C-terminal;
A0A1D5SDM7	probable polygalacturonase At1g80170	45.967	1.081		0.996		1.150		cytoplasm	GO:0008152 metabolic process; GO:0005975 carbohydrate metabolic process; GO:0044238 primary metabolic process; GO:0071704 organic substance metabolic process;		GO:0004553 hydrolase activity, hydrolyzing O-glycosyl compounds; GO:0016787 hydrolase activity; GO:0003824 catalytic activity; GO:0004650 polygalacturonase activity; GO:0016798 hydrolase activity, acting on glycosyl bonds;				IPR011050; IPR012334;	Pectin lyase fold/virulence factor; Pectin lyase fold;
A0A1D5SDQ6	inositol-tetrakisphosphate 1-kinase 5	30.044							cytoplasm	GO:0016310 phosphorylation; GO:1901615 organic hydroxy compound metabolic process; GO:0006066 alcohol metabolic process; GO:0044281 small molecule metabolic process; GO:0044763 single-organism cellular process; GO:0044699 single-organism process; GO:0019751 polyol metabolic process; GO:0044237 cellular metabolic process; GO:0006796 phosphate-containing compound metabolic process; GO:0071704 organ…	GO:0005623 cell; GO:0005622 intracellular; GO:0044464 cell part;	GO:1901265 nucleoside phosphate binding; GO:0016773 phosphotransferase activity, alcohol group as acceptor; GO:0097159 organic cyclic compound binding; GO:1901363 heterocyclic compound binding; GO:0016301 kinase activity; GO:0003824 catalytic activity; GO:0032553 ribonucleotide binding; GO:0005488 binding; GO:0032550 purine ribonucleoside binding; GO:0043169 cation binding; GO:0051765 inositol te…
A0A1D5SDW0	pre-mRNA-processing factor 19 isoform X2	57.547	1.024	0.298	1.038	0.107	1.002	0.889	cytoplasm	GO:0008152 metabolic process; GO:0032446 protein modification by small protein conjugation; GO:0016567 protein ubiquitination; GO:0044260 cellular macromolecule metabolic process; GO:0044267 cellular protein metabolic process; GO:0006464 cellular protein modification process; GO:0043170 macromolecule metabolic process; GO:0019538 protein metabolic process; GO:0070647 protein modification by small…		GO:0005515 protein binding; GO:0019787 ubiquitin-like protein transferase activity; GO:0003824 catalytic activity; GO:0016740 transferase activity; GO:0005488 binding; GO:0004842 ubiquitin-protein transferase activity;	K10599	PRPF19; pre-mRNA-processing factor 19 [EC:2.3.2.27]	osa04120 Ubiquitin mediated proteolysis - Oryza sativa japonica (Japanese rice) (RefSeq); osa03040 Spliceosome - Oryza sativa japonica (Japanese rice) (RefSeq);	IPR003613; IPR013083; IPR017986; IPR015943; IPR013915;	U box domain; Zinc finger, RING/FYVE/PHD-type; WD40-repeat-containing domain; WD40/YVTN repeat-like-containing domain; Pre-mRNA-splicing factor 19;
A0A1D5SDY6	proline iminopeptidase	36.712	0.969	0.0679	0.908	0.0428	1.109	0.0505	cytoplasm	GO:0006508 proteolysis; GO:0008152 metabolic process; GO:0043170 macromolecule metabolic process; GO:0019538 protein metabolic process; GO:0044238 primary metabolic process; GO:0071704 organic substance metabolic process;	GO:0044424 intracellular part; GO:0005623 cell; GO:0044464 cell part; GO:0005622 intracellular; GO:0005737 cytoplasm;	GO:0070011 peptidase activity, acting on L-amino acid peptides; GO:0004177 aminopeptidase activity; GO:0008233 peptidase activity; GO:0008238 exopeptidase activity; GO:0016787 hydrolase activity; GO:0003824 catalytic activity;	K01259	pip; proline iminopeptidase [EC:3.4.11.5]	osa00330 Arginine and proline metabolism - Oryza sativa japonica (Japanese rice) (RefSeq);	IPR029058; IPR000073;	Alpha/Beta hydrolase fold; Alpha/beta hydrolase fold-1;
A0A1D5SE13	DNA damage-binding protein 1	116.68	1.038	0.186	1.040	0.311	1.100	0.0404	chloroplast	GO:0033554 cellular response to stress; GO:0051716 cellular response to stimulus; GO:0006725 cellular aromatic compound metabolic process; GO:0006950 response to stress; GO:0006259 DNA metabolic process; GO:1901360 organic cyclic compound metabolic process; GO:0006807 nitrogen compound metabolic process; GO:0044238 primary metabolic process; GO:0050896 response to stimulus; GO:0044237 cellular me…	GO:0043226 organelle; GO:0043231 intracellular membrane-bounded organelle; GO:0043229 intracellular organelle; GO:0005634 nucleus; GO:0044464 cell part; GO:0005622 intracellular; GO:0044424 intracellular part; GO:0043227 membrane-bounded organelle; GO:0005623 cell;	GO:0097159 organic cyclic compound binding; GO:1901363 heterocyclic compound binding; GO:0005515 protein binding; GO:0005488 binding; GO:0003676 nucleic acid binding;	K10610	DDB1; DNA damage-binding protein 1	osa04120 Ubiquitin mediated proteolysis - Oryza sativa japonica (Japanese rice) (RefSeq); osa03420 Nucleotide excision repair - Oryza sativa japonica (Japanese rice) (RefSeq);	IPR015943; IPR011047; IPR004871;	WD40/YVTN repeat-like-containing domain; Quinoprotein alcohol dehydrogenase-like superfamily; Cleavage/polyadenylation specificity factor, A subunit, C-terminal;
A0A1D5SE33	replication factor A protein 1-like	12.474	1.009		1.056		0.946		cytoplasm							IPR031657; IPR012340;	Replication protein A, OB domain; Nucleic acid-binding, OB-fold;
A0A1D5SE57	PREDICTED: 60S acidic ribosomal protein P2B	11.377	0.948	0.0383	0.985	0.549	0.959	0.127	chloroplast	GO:0006518 peptide metabolic process; GO:0006414 translational elongation; GO:0043043 peptide biosynthetic process; GO:0044267 cellular protein metabolic process; GO:0006807 nitrogen compound metabolic process; GO:0009058 biosynthetic process; GO:0043603 cellular amide metabolic process; GO:0044238 primary metabolic process; GO:1901566 organonitrogen compound biosynthetic process; GO:1901576 orga…	GO:0005840 ribosome; GO:0043226 organelle; GO:0043229 intracellular organelle; GO:0043232 intracellular non-membrane-bounded organelle; GO:0044464 cell part; GO:0005622 intracellular; GO:0005737 cytoplasm; GO:0032991 macromolecular complex; GO:0044424 intracellular part; GO:1990904 ribonucleoprotein complex; GO:0005623 cell; GO:0030529 intracellular ribonucleoprotein complex; GO:0044444 cytoplasm…	GO:0003735 structural constituent of ribosome; GO:0005198 structural molecule activity;	K02943	RP-LP2; large subunit ribosomal protein LP2	osa03010 Ribosome - Oryza sativa japonica (Japanese rice) (RefSeq);
A0A1D5SEA4	uncharacterized protein LOC109732970	16.041	1.043		1.029		0.871		nucleus
A0A1D5SEC1	berberine bridge enzyme-like 18	44.307							chloroplast	GO:0044699 single-organism process; GO:0008152 metabolic process; GO:0055114 oxidation-reduction process; GO:0044710 single-organism metabolic process;		GO:0097159 organic cyclic compound binding; GO:1901363 heterocyclic compound binding; GO:0016614 oxidoreductase activity, acting on CH-OH group of donors; GO:1901265 nucleoside phosphate binding; GO:0050660 flavin adenine dinucleotide binding; GO:0003824 catalytic activity; GO:0005488 binding; GO:0043167 ion binding; GO:0043168 anion binding; GO:0000166 nucleotide binding; GO:0048037 cofactor bin…				IPR016166; IPR016169; IPR016167; IPR006094;	FAD-binding, type 2; CO dehydrogenase flavoprotein-like, FAD-binding, subdomain 2; FAD-binding, type 2, subdomain 1; FAD linked oxidase, N-terminal;
A0A1D5SEG5	ATP-dependent zinc metalloprotease FTSH 8, mitochondrial	64.328	1.269		1.151		1.427		cytoplasm	GO:0006508 proteolysis; GO:0008152 metabolic process; GO:0043170 macromolecule metabolic process; GO:0019538 protein metabolic process; GO:0044238 primary metabolic process; GO:0071704 organic substance metabolic process;	GO:0031224 intrinsic component of membrane; GO:0016020 membrane; GO:0016021 integral component of membrane; GO:0044425 membrane part;	GO:0005524 ATP binding; GO:0004222 metalloendopeptidase activity; GO:0008233 peptidase activity; GO:1901265 nucleoside phosphate binding; GO:0001882 nucleoside binding; GO:0043167 ion binding; GO:0016787 hydrolase activity; GO:0008237 metallopeptidase activity; GO:0000166 nucleotide binding; GO:0008270 zinc ion binding; GO:0004175 endopeptidase activity; GO:0097159 organic cyclic compound binding…				IPR003959; IPR003593; IPR000642; IPR011546; IPR027417;	ATPase, AAA-type, core; AAA+ ATPase domain; Peptidase M41; Peptidase M41, FtsH extracellular; P-loop containing nucleoside triphosphate hydrolase;
A0A1D5SEH0	uncharacterized protein LOC109732062	88.441	1.247	0.00204	1.226	0.0845	1.163	0.112	cytoplasm							IPR000477; IPR005135;	Reverse transcriptase domain; Endonuclease/exonuclease/phosphatase;
A0A1D5SEI8	splicing factor 3B subunit 4	32.882	1.049	0.442	1.069	0.179	1.008	0.867	nucleus			GO:0097159 organic cyclic compound binding; GO:1901363 heterocyclic compound binding; GO:1901265 nucleoside phosphate binding; GO:0005488 binding; GO:0003676 nucleic acid binding; GO:0000166 nucleotide binding; GO:0036094 small molecule binding;	K12831	SF3B4; splicing factor 3B subunit 4	osa03040 Spliceosome - Oryza sativa japonica (Japanese rice) (RefSeq);	IPR034158; IPR000504; IPR012677; IPR034159;	SF3B4, RNA recognition motif 1; RNA recognition motif domain; Nucleotide-binding alpha-beta plait domain; SF3B4, RNA recognition motif 2;
A0A1D5SEJ3	ATP-dependent 6-phosphofructokinase 6-like	62.043	1.032		1.039		1.413		cytoskeleton	GO:0006757 ATP generation from ADP; GO:0009116 nucleoside metabolic process; GO:0042278 purine nucleoside metabolic process; GO:0006165 nucleoside diphosphate phosphorylation; GO:0046031 ADP metabolic process; GO:0019362 pyridine nucleotide metabolic process; GO:0006096 glycolytic process; GO:0009167 purine ribonucleoside monophosphate metabolic process; GO:0009117 nucleotide metabolic process; G…	GO:0044424 intracellular part; GO:0005623 cell; GO:0044464 cell part; GO:0005622 intracellular; GO:0005737 cytoplasm;	GO:0003872 6-phosphofructokinase activity; GO:0005524 ATP binding; GO:1901265 nucleoside phosphate binding; GO:0016773 phosphotransferase activity, alcohol group as acceptor; GO:0001882 nucleoside binding; GO:0043167 ion binding; GO:0000166 nucleotide binding; GO:0097159 organic cyclic compound binding; GO:1901363 heterocyclic compound binding; GO:0032549 ribonucleoside binding; GO:0097367 carboh…	K00850	pfkA; 6-phosphofructokinase 1 [EC:2.7.1.11]	osa01230 Biosynthesis of amino acids - Oryza sativa japonica (Japanese rice) (RefSeq); osa01100 Metabolic pathways - Oryza sativa japonica (Japanese rice) (RefSeq); osa01200 Carbon metabolism - Oryza sativa japonica (Japanese rice) (RefSeq); osa00010 Glycolysis / Gluconeogenesis - Oryza sativa japonica (Japanese rice) (RefSeq); osa00030 Pentose phosphate pathway - Oryza sativa japonica (Japanese …	IPR000023;	Phosphofructokinase domain;
A0A1D5SEJ6	ATP-dependent 6-phosphofructokinase 6-like	37.7	1.084	0.221	1.056	0.257	1.280	0.0207	cytoskeleton	GO:0006757 ATP generation from ADP; GO:0009116 nucleoside metabolic process; GO:0042278 purine nucleoside metabolic process; GO:0006165 nucleoside diphosphate phosphorylation; GO:0046031 ADP metabolic process; GO:0019362 pyridine nucleotide metabolic process; GO:0006096 glycolytic process; GO:0009167 purine ribonucleoside monophosphate metabolic process; GO:0009117 nucleotide metabolic process; G…		GO:0003872 6-phosphofructokinase activity; GO:0019200 carbohydrate kinase activity; GO:0016301 kinase activity; GO:0016773 phosphotransferase activity, alcohol group as acceptor; GO:0003824 catalytic activity; GO:0008443 phosphofructokinase activity; GO:0016740 transferase activity; GO:0016772 transferase activity, transferring phosphorus-containing groups;				IPR000023;	Phosphofructokinase domain;
A0A1D5SEK2	probable tocopherol cyclase, chloroplastic	52.166	1.181	0.101	1.001	0.987	1.344	0.04	chloroplast			GO:0009975 cyclase activity; GO:0003824 catalytic activity; GO:0009976 tocopherol cyclase activity;	K09834	VTE1; tocopherol cyclase [EC:5.5.1.24]	osa01100 Metabolic pathways - Oryza sativa japonica (Japanese rice) (RefSeq); osa01110 Biosynthesis of secondary metabolites - Oryza sativa japonica (Japanese rice) (RefSeq); osa00130 Ubiquinone and other terpenoid-quinone biosynthesis - Oryza sativa japonica (Japanese rice) (RefSeq);
A0A1D5SEL0	basic 7S globulin-like	44.679	1.056	0.405	1.043	0.638	1.178	0.0863	chloroplast	GO:0006508 proteolysis; GO:0008152 metabolic process; GO:0043170 macromolecule metabolic process; GO:0019538 protein metabolic process; GO:0044238 primary metabolic process; GO:0071704 organic substance metabolic process;		GO:0004175 endopeptidase activity; GO:0008233 peptidase activity; GO:0003824 catalytic activity; GO:0004190 aspartic-type endopeptidase activity; GO:0070011 peptidase activity, acting on L-amino acid peptides; GO:0016787 hydrolase activity; GO:0070001 aspartic-type peptidase activity;				IPR032799; IPR033121; IPR021109; IPR032861; IPR033868;	Xylanase inhibitor, C-terminal; Peptidase family A1 domain; Aspartic peptidase domain; Xylanase inhibitor, N-terminal; Xylanase inhibitor I-like;
A0A1D5SEN0	mitochondrial carnitine/acylcarnitine carrier-like protein	14.927							cytoplasm	GO:0006810 transport; GO:0051179 localization; GO:0051234 establishment of localization;	GO:0031224 intrinsic component of membrane; GO:0016020 membrane; GO:0016021 integral component of membrane; GO:0044425 membrane part;					IPR023395;	Mitochondrial carrier domain;
A0A1D5SER7	protein STABILIZED1-like	75.195							cytoplasm	GO:0006396 RNA processing; GO:0006725 cellular aromatic compound metabolic process; GO:1901360 organic cyclic compound metabolic process; GO:0006807 nitrogen compound metabolic process; GO:0044238 primary metabolic process; GO:0044237 cellular metabolic process; GO:0071704 organic substance metabolic process; GO:0006397 mRNA processing; GO:0016070 RNA metabolic process; GO:0000398 mRNA splicing, …		GO:0005515 protein binding; GO:0005488 binding;				IPR011990; IPR013026;	Tetratricopeptide-like helical domain; Tetratricopeptide repeat-containing domain;
A0A1D5SES1	uncharacterized protein LOC109744361	36.037	0.988		1.085		1.136		cytoplasm			GO:0003824 catalytic activity;				IPR029058; IPR000073;	Alpha/Beta hydrolase fold; Alpha/beta hydrolase fold-1;
A0A1D5SEV0	asparagine synthetase	65.825	0.853		0.894		0.780		cytoplasm	GO:0016053 organic acid biosynthetic process; GO:0009066 aspartate family amino acid metabolic process; GO:0044699 single-organism process; GO:0009058 biosynthetic process; GO:1901566 organonitrogen compound biosynthetic process; GO:0044237 cellular metabolic process; GO:0071704 organic substance metabolic process; GO:0008152 metabolic process; GO:0006520 cellular amino acid metabolic process; GO…		GO:0016879 ligase activity, forming carbon-nitrogen bonds; GO:0016884 carbon-nitrogen ligase activity, with glutamine as amido-N-donor; GO:0003824 catalytic activity; GO:0004066 asparagine synthase (glutamine-hydrolyzing) activity; GO:0016874 ligase activity;	K01953	asnB; asparagine synthase (glutamine-hydrolysing) [EC:6.3.5.4]	osa01100 Metabolic pathways - Oryza sativa japonica (Japanese rice) (RefSeq); osa00250 Alanine, aspartate and glutamate metabolism - Oryza sativa japonica (Japanese rice) (RefSeq); osa01110 Biosynthesis of secondary metabolites - Oryza sativa japonica (Japanese rice) (RefSeq);	IPR014729; IPR029055; IPR033738; IPR001962; IPR017932;	Rossmann-like alpha/beta/alpha sandwich fold; Nucleophile aminohydrolases, N-terminal; Asparagine synthase, N-terminal domain; Asparagine synthase; Glutamine amidotransferase type 2 domain;
A0A1D5SEW7	2-oxoglutarate-Fe(II) type oxidoreductase	27.62	0.939	0.26	0.967	0.00365	1.058	0.287	mitochondria	GO:0044699 single-organism process; GO:0008152 metabolic process; GO:0055114 oxidation-reduction process; GO:0044710 single-organism metabolic process;		GO:0046872 metal ion binding; GO:0043169 cation binding; GO:0003824 catalytic activity; GO:0005488 binding; GO:0016491 oxidoreductase activity; GO:0043167 ion binding;				IPR027443; IPR005123;	Isopenicillin N synthase-like; Oxoglutarate/iron-dependent dioxygenase;
A0A1D5SF10	probable phosphoribosylformylglycinamidine synthase, chloroplastic/mitochondrial	155.33							chloroplast	GO:0009165 nucleotide biosynthetic process; GO:0006725 cellular aromatic compound metabolic process; GO:0009167 purine ribonucleoside monophosphate metabolic process; GO:0009259 ribonucleotide metabolic process; GO:0009117 nucleotide metabolic process; GO:0044699 single-organism process; GO:0009058 biosynthetic process; GO:1901566 organonitrogen compound biosynthetic process; GO:0009156 ribonucle…		GO:0016879 ligase activity, forming carbon-nitrogen bonds; GO:0004642 phosphoribosylformylglycinamidine synthase activity; GO:0016884 carbon-nitrogen ligase activity, with glutamine as amido-N-donor; GO:0003824 catalytic activity; GO:0016874 ligase activity;	K01952	purL; phosphoribosylformylglycinamidine synthase [EC:6.3.5.3]	osa01100 Metabolic pathways - Oryza sativa japonica (Japanese rice) (RefSeq); osa00230 Purine metabolism - Oryza sativa japonica (Japanese rice) (RefSeq); osa01110 Biosynthesis of secondary metabolites - Oryza sativa japonica (Japanese rice) (RefSeq);	IPR016188; IPR010918; IPR017926; IPR029062;	PurM-like, N-terminal domain; AIR synthase-related protein, C-terminal domain; Glutamine amidotransferase; Class I glutamine amidotransferase-like;
A0A1D5SF11	ubiquitin-conjugating enzyme E2 4-like isoform X2	20.997	1.037	0.21	1.041	0.1	1.048	0.115	cytoplasm			GO:0005524 ATP binding; GO:1901265 nucleoside phosphate binding; GO:0001882 nucleoside binding; GO:0043167 ion binding; GO:0000166 nucleotide binding; GO:0097159 organic cyclic compound binding; GO:1901363 heterocyclic compound binding; GO:0032549 ribonucleoside binding; GO:0097367 carbohydrate derivative binding; GO:0032553 ribonucleotide binding; GO:0005488 binding; GO:0032550 purine ribonucleo…	K10576	UBE2H; ubiquitin-conjugating enzyme E2 H [EC:2.3.2.23]	osa04120 Ubiquitin mediated proteolysis - Oryza sativa japonica (Japanese rice) (RefSeq);	IPR016135; IPR000608;	Ubiquitin-conjugating enzyme/RWD-like; Ubiquitin-conjugating enzyme E2;
A0A1D5SF46	uncharacterized protein LOC109752199	26.46	0.953	0.385	0.942	0.353	1.023	0.636	chloroplast				K06910
A0A1D5SF58	monosaccharide-sensing protein 2-like	53.762	1.050	0.657	1.028	0.732	1.332	0.103	plasma membrane	GO:0006810 transport; GO:0055085 transmembrane transport; GO:0051179 localization; GO:0051234 establishment of localization;	GO:0031224 intrinsic component of membrane; GO:0016020 membrane; GO:0016021 integral component of membrane; GO:0044425 membrane part;	GO:0022857 transmembrane transporter activity; GO:0005215 transporter activity;				IPR020846;	Major facilitator superfamily domain;
A0A1D5SFD0	premnaspirodiene oxygenase-like	55.894	1.180	0.0286	1.132	0.08	1.297	0.0343	chloroplast	GO:0044699 single-organism process; GO:0008152 metabolic process; GO:0055114 oxidation-reduction process; GO:0044710 single-organism metabolic process;		GO:0097159 organic cyclic compound binding; GO:1901363 heterocyclic compound binding; GO:0020037 heme binding; GO:0005506 iron ion binding; GO:0046914 transition metal ion binding; GO:0003824 catalytic activity; GO:0005488 binding; GO:0043167 ion binding; GO:0043169 cation binding; GO:0046872 metal ion binding; GO:0016705 oxidoreductase activity, acting on paired donors, with incorporation or red…
A0A1D5SFG6	lysophospholipid acyltransferase LPEAT1	41.371							chloroplast	GO:0008152 metabolic process;	GO:0031224 intrinsic component of membrane; GO:0016020 membrane; GO:0016021 integral component of membrane; GO:0044425 membrane part;	GO:0016746 transferase activity, transferring acyl groups; GO:0003824 catalytic activity; GO:0016740 transferase activity;	K13510	LPCAT1_2; lysophosphatidylcholine acyltransferase / lyso-PAF acetyltransferase [EC:2.3.1.23 2.3.1.67]	osa00565 Ether lipid metabolism - Oryza sativa japonica (Japanese rice) (RefSeq); osa01100 Metabolic pathways - Oryza sativa japonica (Japanese rice) (RefSeq); osa00564 Glycerophospholipid metabolism - Oryza sativa japonica (Japanese rice) (RefSeq);	IPR002123;	Phospholipid/glycerol acyltransferase;
A0A1D5SFG8	phospholipase D gamma 1-like isoform X1	96.428	0.948	0.235	1.053	0.191	1.550	7.71e-05	peroxisome	GO:0046470 phosphatidylcholine metabolic process; GO:0016042 lipid catabolic process; GO:0046486 glycerolipid metabolic process; GO:0044712 single-organism catabolic process; GO:0044763 single-organism cellular process; GO:0006807 nitrogen compound metabolic process; GO:0097164 ammonium ion metabolic process; GO:0044699 single-organism process; GO:0044255 cellular lipid metabolic process; GO:0044…	GO:0016020 membrane;	GO:0070290 N-acylphosphatidylethanolamine-specific phospholipase D activity; GO:0043167 ion binding; GO:0004630 phospholipase D activity; GO:0005515 protein binding; GO:0016787 hydrolase activity; GO:0016298 lipase activity; GO:0003824 catalytic activity; GO:0042578 phosphoric ester hydrolase activity; GO:0005488 binding; GO:0016788 hydrolase activity, acting on ester bonds; GO:0004620 phospholip…	K01115	PLD1_2; phospholipase D1/2 [EC:3.1.4.4]	osa00565 Ether lipid metabolism - Oryza sativa japonica (Japanese rice) (RefSeq); osa04144 Endocytosis - Oryza sativa japonica (Japanese rice) (RefSeq); osa01100 Metabolic pathways - Oryza sativa japonica (Japanese rice) (RefSeq); osa00564 Glycerophospholipid metabolism - Oryza sativa japonica (Japanese rice) (RefSeq); osa01110 Biosynthesis of secondary metabolites - Oryza sativa japonica (Japane…	IPR001736; IPR000008; IPR024632;	Phospholipase D/Transphosphatidylase; C2 domain; Phospholipase D, C-terminal;
A0A1D5SFH5	serine hydroxymethyltransferase 4-like	67.731	1.024		0.984		0.932		nucleus	GO:0044281 small molecule metabolic process; GO:0044763 single-organism cellular process; GO:0006807 nitrogen compound metabolic process; GO:0044699 single-organism process; GO:1901605 alpha-amino acid metabolic process; GO:0006544 glycine metabolic process; GO:0044238 primary metabolic process; GO:0044237 cellular metabolic process; GO:0071704 organic substance metabolic process; GO:0008152 meta…		GO:0097159 organic cyclic compound binding; GO:1901363 heterocyclic compound binding; GO:0003824 catalytic activity; GO:0005488 binding; GO:0043167 ion binding; GO:0004372 glycine hydroxymethyltransferase activity; GO:0016741 transferase activity, transferring one-carbon groups; GO:0043168 anion binding; GO:0016742 hydroxymethyl-, formyl- and related transferase activity; GO:0048037 cofactor bind…	K00600	glyA; glycine hydroxymethyltransferase [EC:2.1.2.1]	osa00670 One carbon pool by folate - Oryza sativa japonica (Japanese rice) (RefSeq); osa01230 Biosynthesis of amino acids - Oryza sativa japonica (Japanese rice) (RefSeq); osa00260 Glycine, serine and threonine metabolism - Oryza sativa japonica (Japanese rice) (RefSeq); osa00630 Glyoxylate and dicarboxylate metabolism - Oryza sativa japonica (Japanese rice) (RefSeq); osa00460 Cyanoamino acid met…	IPR015424; IPR015422; IPR015421;	Pyridoxal phosphate-dependent transferase; Pyridoxal phosphate-dependent transferase, major region, subdomain 2; Pyridoxal phosphate-dependent transferase, major region, subdomain 1;
A0A1D5SFS5	low-temperature-induced 65 kDa protein-like isoform X2	60.123	1.022	0.597	0.974	0.462	0.972	0.763	cytoplasm
A0A1D5SFZ2	phytepsin	51.387	1.028		1.002		1.221		Golgi apparatus	GO:0008152 metabolic process; GO:0044710 single-organism metabolic process; GO:0044699 single-organism process; GO:0006508 proteolysis; GO:0019538 protein metabolic process; GO:0043170 macromolecule metabolic process; GO:0044238 primary metabolic process; GO:0006629 lipid metabolic process; GO:0071704 organic substance metabolic process;		GO:0004175 endopeptidase activity; GO:0008233 peptidase activity; GO:0003824 catalytic activity; GO:0004190 aspartic-type endopeptidase activity; GO:0070011 peptidase activity, acting on L-amino acid peptides; GO:0016787 hydrolase activity; GO:0070001 aspartic-type peptidase activity;				IPR008139; IPR011001; IPR021109; IPR033121; IPR007856; IPR008138;	Saposin B type domain; Saposin-like; Aspartic peptidase domain; Peptidase family A1 domain; Saposin-like type B, region 1; Saposin B type, region 2;
A0A1D5SFZ4	uncharacterized protein LOC109746693	34.289	1.036	0.277	0.984	0.645	0.970	0.498	chloroplast
A0A1D5SG20	GDSL esterase/lipase At5g45910-like	40.555							cytoplasm,plasma membrane			GO:0016787 hydrolase activity; GO:0003824 catalytic activity; GO:0016788 hydrolase activity, acting on ester bonds;				IPR001087; IPR013830;	GDSL lipase/esterase; SGNH hydrolase-type esterase domain;
A0A1D5SG39	nucleoside diphosphate kinase 1	16.617	0.874	0.0144	0.961	0.131	0.775	0.00793	cytoplasm	GO:0042278 purine nucleoside metabolic process; GO:0009116 nucleoside metabolic process; GO:0046132 pyrimidine ribonucleoside biosynthetic process; GO:0006165 nucleoside diphosphate phosphorylation; GO:0009147 pyrimidine nucleoside triphosphate metabolic process; GO:0009117 nucleotide metabolic process; GO:0044699 single-organism process; GO:0046129 purine ribonucleoside biosynthetic process; GO:…		GO:0005524 ATP binding; GO:1901265 nucleoside phosphate binding; GO:0004550 nucleoside diphosphate kinase activity; GO:0019205 nucleobase-containing compound kinase activity; GO:0001882 nucleoside binding; GO:0043167 ion binding; GO:0000166 nucleotide binding; GO:0016776 phosphotransferase activity, phosphate group as acceptor; GO:0097159 organic cyclic compound binding; GO:1901363 heterocyclic c…	K00940	ndk; nucleoside-diphosphate kinase [EC:2.7.4.6]	osa01100 Metabolic pathways - Oryza sativa japonica (Japanese rice) (RefSeq); osa00240 Pyrimidine metabolism - Oryza sativa japonica (Japanese rice) (RefSeq); osa04016 MAPK signaling pathway - plant - Oryza sativa japonica (Japanese rice) (RefSeq); osa00230 Purine metabolism - Oryza sativa japonica (Japanese rice) (RefSeq); osa01110 Biosynthesis of secondary metabolites - Oryza sativa japonica (J…
A0A1D5SG47	ras-related protein RABE1c-like	23.673	0.979	0.625	0.984	0.461	1.263	0.00174	cytoplasm	GO:0050794 regulation of cellular process; GO:0044700 single organism signaling; GO:0051716 cellular response to stimulus; GO:0007165 signal transduction; GO:0050789 regulation of biological process; GO:0007154 cell communication; GO:0035556 intracellular signal transduction; GO:0044699 single-organism process; GO:0007264 small GTPase mediated signal transduction; GO:0023052 signaling; GO:0050896…	GO:0005623 cell; GO:0005622 intracellular; GO:0044464 cell part;	GO:1901265 nucleoside phosphate binding; GO:0001882 nucleoside binding; GO:0043167 ion binding; GO:0000166 nucleotide binding; GO:0097159 organic cyclic compound binding; GO:1901363 heterocyclic compound binding; GO:0032549 ribonucleoside binding; GO:0097367 carbohydrate derivative binding; GO:0032553 ribonucleotide binding; GO:0005488 binding; GO:0032550 purine ribonucleoside binding; GO:0043168…	K07901	RAB8A; Ras-related protein Rab-8A	osa04144 Endocytosis - Oryza sativa japonica (Japanese rice) (RefSeq);	IPR005225; IPR027417;	Small GTP-binding protein domain; P-loop containing nucleoside triphosphate hydrolase;
A0A1D5SG68	uncharacterized protein LOC109736999	66.854	1.042		0.914		1.132		vacuolar membrane		GO:0031224 intrinsic component of membrane; GO:0016020 membrane; GO:0016021 integral component of membrane; GO:0044425 membrane part;
A0A1D5SG95	non-specific lipid-transfer protein 1-like isoform X2	12.606	1.024	0.125	0.967	0.0598	0.622	0.000764	extracellular	GO:0006810 transport; GO:0006869 lipid transport; GO:1902578 single-organism localization; GO:0044699 single-organism process; GO:0010876 lipid localization; GO:0071702 organic substance transport; GO:0033036 macromolecule localization; GO:0051179 localization; GO:0044765 single-organism transport; GO:0051234 establishment of localization;		GO:0008289 lipid binding; GO:0005488 binding;				IPR016140;	Bifunctional inhibitor/plant lipid transfer protein/seed storage helical domain;
A0A1D5SGD6	uncharacterized protein LOC109774774	22.07							nucleus
A0A1D5SGD9	40S ribosomal protein S17-3-like	12.122	0.993	0.84	1.017	0.792	0.894	0.0364	cytoplasm	GO:0006518 peptide metabolic process; GO:0043043 peptide biosynthetic process; GO:0044267 cellular protein metabolic process; GO:0006807 nitrogen compound metabolic process; GO:0009058 biosynthetic process; GO:0043603 cellular amide metabolic process; GO:0044238 primary metabolic process; GO:1901566 organonitrogen compound biosynthetic process; GO:1901576 organic substance biosynthetic process; G…	GO:0005840 ribosome; GO:0043226 organelle; GO:0043229 intracellular organelle; GO:0043232 intracellular non-membrane-bounded organelle; GO:0044464 cell part; GO:0005622 intracellular; GO:0005737 cytoplasm; GO:0032991 macromolecular complex; GO:0044424 intracellular part; GO:1990904 ribonucleoprotein complex; GO:0005623 cell; GO:0030529 intracellular ribonucleoprotein complex; GO:0044444 cytoplasm…	GO:0003735 structural constituent of ribosome; GO:0005198 structural molecule activity;
A0A1D5SGK2	uncharacterized protein LOC109733648	23.147	0.968		0.971		0.933		extracellular	GO:0065009 regulation of molecular function; GO:0044092 negative regulation of molecular function; GO:0043086 negative regulation of catalytic activity; GO:0050790 regulation of catalytic activity; GO:0065007 biological regulation;		GO:0004857 enzyme inhibitor activity; GO:0098772 molecular function regulator; GO:0030234 enzyme regulator activity;				IPR006501;	Pectinesterase inhibitor domain;
A0A1D5SGL1	NAD(P)H dehydrogenase (quinone) FQR1-like	20.478	0.989	0.619	0.997	0.903	0.956	0.109	chloroplast	GO:0044699 single-organism process; GO:0008152 metabolic process; GO:0055114 oxidation-reduction process; GO:0044710 single-organism metabolic process;		GO:0016651 oxidoreductase activity, acting on NAD(P)H; GO:1901265 nucleoside phosphate binding; GO:0003955 NAD(P)H dehydrogenase (quinone) activity; GO:0043167 ion binding; GO:0000166 nucleotide binding; GO:0048037 cofactor binding; GO:0016655 oxidoreductase activity, acting on NAD(P)H, quinone or similar compound as acceptor; GO:0016491 oxidoreductase activity; GO:1901363 heterocyclic compound b…	K03809	wrbA; NAD(P)H dehydrogenase (quinone) [EC:1.6.5.2]	osa01110 Biosynthesis of secondary metabolites - Oryza sativa japonica (Japanese rice) (RefSeq); osa00130 Ubiquinone and other terpenoid-quinone biosynthesis - Oryza sativa japonica (Japanese rice) (RefSeq);	IPR005025; IPR029039; IPR008254;	NADPH-dependent FMN reductase-like; Flavoprotein-like domain; Flavodoxin/nitric oxide synthase;
A0A1D5SGT2	uncharacterized protein LOC109763580	19.554							extracellular	GO:0065009 regulation of molecular function; GO:0044092 negative regulation of molecular function; GO:0043086 negative regulation of catalytic activity; GO:0050790 regulation of catalytic activity; GO:0065007 biological regulation;		GO:0004857 enzyme inhibitor activity; GO:0098772 molecular function regulator; GO:0030234 enzyme regulator activity;				IPR006501;	Pectinesterase inhibitor domain;
A0A1D5SGY7	AP2/ERF and B3 domain-containing protein Os05g0549800-like	42.106	0.987		0.956		1.027		nucleus	GO:0050794 regulation of cellular process; GO:0006725 cellular aromatic compound metabolic process; GO:0097659 nucleic acid-templated transcription; GO:0060255 regulation of macromolecule metabolic process; GO:0019219 regulation of nucleobase-containing compound metabolic process; GO:0009058 biosynthetic process; GO:0044237 cellular metabolic process; GO:0071704 organic substance metabolic proces…	GO:0043226 organelle; GO:0043231 intracellular membrane-bounded organelle; GO:0043229 intracellular organelle; GO:0005634 nucleus; GO:0044464 cell part; GO:0005622 intracellular; GO:0044424 intracellular part; GO:0043227 membrane-bounded organelle; GO:0005623 cell;	GO:0097159 organic cyclic compound binding; GO:1901363 heterocyclic compound binding; GO:0003677 DNA binding; GO:0005488 binding; GO:0001071 nucleic acid binding transcription factor activity; GO:0003676 nucleic acid binding; GO:0003700 transcription factor activity, sequence-specific DNA binding;	K09287			IPR016177; IPR003340; IPR001471; IPR015300;	DNA-binding domain; B3 DNA binding domain; AP2/ERF domain; DNA-binding pseudobarrel domain;
A0A1D5SGZ2	PREDICTED: glycine-rich protein 2	15.97	1.003		0.954		0.782		nucleus	GO:0050794 regulation of cellular process; GO:0010468 regulation of gene expression; GO:0006355 regulation of transcription, DNA-templated; GO:0031326 regulation of cellular biosynthetic process; GO:0080090 regulation of primary metabolic process; GO:0060255 regulation of macromolecule metabolic process; GO:0019219 regulation of nucleobase-containing compound metabolic process; GO:0010556 regulat…		GO:0097159 organic cyclic compound binding; GO:1901363 heterocyclic compound binding; GO:0003677 DNA binding; GO:0046914 transition metal ion binding; GO:0005488 binding; GO:0043167 ion binding; GO:0003676 nucleic acid binding; GO:0046872 metal ion binding; GO:0043169 cation binding; GO:0008270 zinc ion binding;	K18754			IPR012340; IPR011129; IPR001878; IPR002059;	Nucleic acid-binding, OB-fold; Cold shock domain; Zinc finger, CCHC-type; Cold-shock protein, DNA-binding;
A0A1D5SGZ4	glycine-rich protein 2-like	20.746	0.842		0.919		0.940		cytoplasm	GO:0050794 regulation of cellular process; GO:0010468 regulation of gene expression; GO:0006355 regulation of transcription, DNA-templated; GO:0031326 regulation of cellular biosynthetic process; GO:0080090 regulation of primary metabolic process; GO:0060255 regulation of macromolecule metabolic process; GO:0019219 regulation of nucleobase-containing compound metabolic process; GO:0010556 regulat…		GO:0097159 organic cyclic compound binding; GO:1901363 heterocyclic compound binding; GO:0003677 DNA binding; GO:0046914 transition metal ion binding; GO:0005488 binding; GO:0043167 ion binding; GO:0003676 nucleic acid binding; GO:0046872 metal ion binding; GO:0043169 cation binding; GO:0008270 zinc ion binding;	K09250			IPR012340; IPR011129; IPR001878; IPR002059;	Nucleic acid-binding, OB-fold; Cold shock domain; Zinc finger, CCHC-type; Cold-shock protein, DNA-binding;
A0A1D5SGZ5	glycine-rich protein 2-like	20.746	1.038		1.014		1.074		cytoplasm	GO:0050794 regulation of cellular process; GO:0010468 regulation of gene expression; GO:0006355 regulation of transcription, DNA-templated; GO:0031326 regulation of cellular biosynthetic process; GO:0080090 regulation of primary metabolic process; GO:0060255 regulation of macromolecule metabolic process; GO:0019219 regulation of nucleobase-containing compound metabolic process; GO:0010556 regulat…		GO:0097159 organic cyclic compound binding; GO:1901363 heterocyclic compound binding; GO:0003677 DNA binding; GO:0046914 transition metal ion binding; GO:0005488 binding; GO:0043167 ion binding; GO:0003676 nucleic acid binding; GO:0046872 metal ion binding; GO:0043169 cation binding; GO:0008270 zinc ion binding;				IPR012340; IPR011129; IPR001878; IPR002059;	Nucleic acid-binding, OB-fold; Cold shock domain; Zinc finger, CCHC-type; Cold-shock protein, DNA-binding;
A0A1D5SH14	uncharacterized protein C18orf8	80.888	1.005		0.963		1.008		chloroplast							IPR009755;	Colon cancer-associated Mic1-like;
A0A1D5SH20	cytochrome P450 89A2-like	54.845	1.047		0.762		0.803		chloroplast	GO:0044699 single-organism process; GO:0008152 metabolic process; GO:0055114 oxidation-reduction process; GO:0044710 single-organism metabolic process;	GO:0031224 intrinsic component of membrane; GO:0016020 membrane; GO:0016021 integral component of membrane; GO:0044425 membrane part;	GO:0097159 organic cyclic compound binding; GO:1901363 heterocyclic compound binding; GO:0020037 heme binding; GO:0005506 iron ion binding; GO:0046914 transition metal ion binding; GO:0003824 catalytic activity; GO:0005488 binding; GO:0043167 ion binding; GO:0043169 cation binding; GO:0046872 metal ion binding; GO:0016705 oxidoreductase activity, acting on paired donors, with incorporation or red…
A0A1D5SH22	ADP-ribosylation factor-like	21.545							cytoplasm	GO:0050794 regulation of cellular process; GO:0044700 single organism signaling; GO:0051716 cellular response to stimulus; GO:0007165 signal transduction; GO:0050789 regulation of biological process; GO:0007154 cell communication; GO:0035556 intracellular signal transduction; GO:0044699 single-organism process; GO:0007264 small GTPase mediated signal transduction; GO:0023052 signaling; GO:0050896…	GO:0005623 cell; GO:0005622 intracellular; GO:0044464 cell part;	GO:1901265 nucleoside phosphate binding; GO:0001882 nucleoside binding; GO:0043167 ion binding; GO:0000166 nucleotide binding; GO:1901363 heterocyclic compound binding; GO:0097159 organic cyclic compound binding; GO:0032549 ribonucleoside binding; GO:0097367 carbohydrate derivative binding; GO:0032553 ribonucleotide binding; GO:0005488 binding; GO:0032550 purine ribonucleoside binding; GO:0043168…	K07977			IPR005225; IPR027417;	Small GTP-binding protein domain; P-loop containing nucleoside triphosphate hydrolase;
A0A1D5SH37	sorting and assembly machinery component 50 homolog A-like	51.224	1.069		1.014		1.062		cytoplasm		GO:0016020 membrane; GO:0019867 outer membrane;					IPR000184;	Bacterial surface antigen (D15);
A0A1D5SHB4	putative amidase C869.01	53.21	0.613		2.746		1.165		chloroplast							IPR023631;	Amidase signature domain;
A0A1D5SHH1	NADH dehydrogenase	7.6229							chloroplast		GO:0031224 intrinsic component of membrane; GO:0016020 membrane; GO:0016021 integral component of membrane; GO:0044425 membrane part;		K03945	NDUFA1; NADH dehydrogenase (ubiquinone) 1 alpha subcomplex subunit 1	osa01100 Metabolic pathways - Oryza sativa japonica (Japanese rice) (RefSeq); osa00190 Oxidative phosphorylation - Oryza sativa japonica (Japanese rice) (RefSeq);
A0A1D5SHH3	anthocyanidin 5,3-O-glucosyltransferase-like isoform X2	48.594							endoplasmic reticulum	GO:0008152 metabolic process;		GO:0016757 transferase activity, transferring glycosyl groups; GO:0016758 transferase activity, transferring hexosyl groups; GO:0003824 catalytic activity; GO:0016740 transferase activity;
A0A1D5SHJ6	cell division protein FtsZ homolog 2-2, chloroplastic-like	42.561	0.950	0.3	1.029	0.517	0.738	0.00582	plasma membrane		GO:0044424 intracellular part; GO:0005623 cell; GO:0044464 cell part; GO:0005622 intracellular; GO:0005737 cytoplasm;	GO:1901265 nucleoside phosphate binding; GO:0001882 nucleoside binding; GO:0043167 ion binding; GO:0016817 hydrolase activity, acting on acid anhydrides; GO:0016787 hydrolase activity; GO:0000166 nucleotide binding; GO:0017111 nucleoside-triphosphatase activity; GO:0097159 organic cyclic compound binding; GO:1901363 heterocyclic compound binding; GO:0032549 ribonucleoside binding; GO:0097367 carb…	K03531			IPR024757; IPR003008; IPR008280; IPR018316;	Cell division protein FtsZ, C-terminal; Tubulin/FtsZ, GTPase domain; Tubulin/FtsZ, C-terminal; Tubulin/FtsZ, 2-layer sandwich domain;
A0A1D5SHM0	heterogeneous nuclear ribonucleoprotein 1-like	45.088	0.922	0.308	0.947	0.59	0.744	0.0206	nucleus			GO:0097159 organic cyclic compound binding; GO:1901363 heterocyclic compound binding; GO:0003723 RNA binding; GO:1901265 nucleoside phosphate binding; GO:0005488 binding; GO:0003676 nucleic acid binding; GO:0000166 nucleotide binding; GO:0036094 small molecule binding;	K14411	MSI; RNA-binding protein Musashi	osa03015 mRNA surveillance pathway - Oryza sativa japonica (Japanese rice) (RefSeq);	IPR034131; IPR000504; IPR012677;	DAZ-associated protein 1, RNA recognition motif 2; RNA recognition motif domain; Nucleotide-binding alpha-beta plait domain;
A0A1D5SHV2	probable glutathione S-transferase GSTU6	25.195							cytoplasm			GO:0005515 protein binding; GO:0005488 binding;	K00799	GST; glutathione S-transferase [EC:2.5.1.18]	osa00480 Glutathione metabolism - Oryza sativa japonica (Japanese rice) (RefSeq);	IPR010987; IPR012336; IPR004045;	Glutathione S-transferase, C-terminal-like; Thioredoxin-like fold; Glutathione S-transferase, N-terminal;
A0A1D5SHX1	tubulin beta-1 chain	47.692	1.008	0.755	1.015	0.576	1.078	0.0677	nucleus	GO:0016043 cellular component organization; GO:0007010 cytoskeleton organization; GO:0007017 microtubule-based process; GO:0009987 cellular process; GO:0006996 organelle organization; GO:0071840 cellular component organization or biogenesis;	GO:0043229 intracellular organelle; GO:0099513 polymeric cytoskeletal fiber; GO:0005874 microtubule; GO:0043232 intracellular non-membrane-bounded organelle; GO:0044430 cytoskeletal part; GO:0005737 cytoplasm; GO:0044446 intracellular organelle part; GO:0099512 supramolecular fiber; GO:0044424 intracellular part; GO:0099080 supramolecular complex; GO:0005623 cell; GO:0044422 organelle part; GO:00…	GO:1901265 nucleoside phosphate binding; GO:0001882 nucleoside binding; GO:0043167 ion binding; GO:0016817 hydrolase activity, acting on acid anhydrides; GO:0016787 hydrolase activity; GO:0000166 nucleotide binding; GO:0017111 nucleoside-triphosphatase activity; GO:1901363 heterocyclic compound binding; GO:0097159 organic cyclic compound binding; GO:0032549 ribonucleoside binding; GO:0097367 carb…	K07375	TUBB; tubulin beta	osa04145 Phagosome - Oryza sativa japonica (Japanese rice) (RefSeq);	IPR003008; IPR023123; IPR018316; IPR008280;	Tubulin/FtsZ, GTPase domain; Tubulin, C-terminal; Tubulin/FtsZ, 2-layer sandwich domain; Tubulin/FtsZ, C-terminal;
A0A1D5SHZ0	alpha-2-purothionin	14.535	1.025	0.0386	0.906	0.000724	0.854	0.000104	extracellular	GO:0006952 defense response; GO:0050896 response to stimulus; GO:0006950 response to stress;
A0A1D5SI03	uncharacterized protein LOC109780162	57.532							cytoplasm	GO:0044085 cellular component biogenesis; GO:0043248 proteasome assembly; GO:0016043 cellular component organization; GO:0034622 cellular macromolecular complex assembly; GO:0071822 protein complex subunit organization; GO:0022607 cellular component assembly; GO:0065003 macromolecular complex assembly; GO:0070271 protein complex biogenesis; GO:0009987 cellular process; GO:0006461 protein complex …		GO:0005488 binding;	K06692			IPR011989; IPR016024;	Armadillo-like helical; Armadillo-type fold;
A0A1D5SI36	proteasome subunit beta type-6-like	26.079							cytoplasm	GO:0051603 proteolysis involved in cellular protein catabolic process; GO:0044265 cellular macromolecule catabolic process; GO:0044257 cellular protein catabolic process; GO:0044267 cellular protein metabolic process; GO:0044238 primary metabolic process; GO:0044237 cellular metabolic process; GO:0071704 organic substance metabolic process; GO:1901575 organic substance catabolic process; GO:00081…	GO:0043226 organelle; GO:0043231 intracellular membrane-bounded organelle; GO:0043229 intracellular organelle; GO:1902494 catalytic complex; GO:0005634 nucleus; GO:0000502 proteasome complex; GO:0044464 cell part; GO:0005622 intracellular; GO:0005737 cytoplasm; GO:0005839 proteasome core complex; GO:0032991 macromolecular complex; GO:0044424 intracellular part; GO:1905368 peptidase complex; GO:00…	GO:0004175 endopeptidase activity; GO:0004298 threonine-type endopeptidase activity; GO:0008233 peptidase activity; GO:0070003 threonine-type peptidase activity; GO:0003824 catalytic activity; GO:0070011 peptidase activity, acting on L-amino acid peptides; GO:0016787 hydrolase activity;	K02738	PSMB6; 20S proteasome subunit beta 1 [EC:3.4.25.1]	osa03050 Proteasome - Oryza sativa japonica (Japanese rice) (RefSeq);	IPR029055;	Nucleophile aminohydrolases, N-terminal;
A0A1D5SI80	membrane steroid-binding protein 1-like	25.192	0.948	0.153	0.987	0.52	0.854	0.00162	chloroplast				K17278			IPR001199;	Cytochrome b5-like heme/steroid binding domain;
A0A1D5SIA8	early nodulin-like protein 1	19.899	1.007		0.974		0.881		vacuolar membrane			GO:0009055 electron carrier activity;				IPR003245; IPR008972;	Phytocyanin domain; Cupredoxin;
A0A1D5SID6	histone-lysine N-methyltransferase, H3 lysine-9 specific SUVH1-like	66.097	1.019		0.768		1.087		chloroplast	GO:0016571 histone methylation; GO:0016043 cellular component organization; GO:0016570 histone modification; GO:0044267 cellular protein metabolic process; GO:0044238 primary metabolic process; GO:0044237 cellular metabolic process; GO:0032259 methylation; GO:0018022 peptidyl-lysine methylation; GO:0071704 organic substance metabolic process; GO:0018193 peptidyl-amino acid modification; GO:001820…	GO:0043226 organelle; GO:0043231 intracellular membrane-bounded organelle; GO:0043229 intracellular organelle; GO:0005634 nucleus; GO:0043232 intracellular non-membrane-bounded organelle; GO:0044464 cell part; GO:0005622 intracellular; GO:0005694 chromosome; GO:0044424 intracellular part; GO:0043227 membrane-bounded organelle; GO:0005623 cell; GO:0043228 non-membrane-bounded organelle;	GO:0042393 histone binding; GO:0008757 S-adenosylmethionine-dependent methyltransferase activity; GO:0008168 methyltransferase activity; GO:0043167 ion binding; GO:0016279 protein-lysine N-methyltransferase activity; GO:0016278 lysine N-methyltransferase activity; GO:0016741 transferase activity, transferring one-carbon groups; GO:0005515 protein binding; GO:0008270 zinc ion binding; GO:0018024 h…				IPR015947; IPR001214; IPR003105; IPR007728;	PUA-like domain; SET domain; SRA-YDG; Pre-SET domain;
A0A1D5SIE0	uncharacterized protein LOC109762113	28.528	1.081	0.00719	0.915	0.027	1.123	0.00787	plasma membrane		GO:0031224 intrinsic component of membrane; GO:0016020 membrane; GO:0016021 integral component of membrane; GO:0044425 membrane part;
A0A1D5SIF3	somatic embryogenesis receptor kinase 2-like	17.111	1.076	0.0903	1.017	0.594	0.980	0.486	extracellular							IPR013210; IPR032675;	Leucine-rich repeat-containing N-terminal, plant-type; Leucine-rich repeat domain, L domain-like;
A0A1D5SII1	lanC-like protein GCL2 isoform X2	49.535	1.007	0.88	1.007	0.865	1.516	0.002	cytoplasm
A0A1D5SIJ9	NADH dehydrogenase subunit 7 (mitochondrion)	12.424	0.907		0.855		0.892		nucleus	GO:0044699 single-organism process; GO:0008152 metabolic process; GO:0055114 oxidation-reduction process; GO:0044710 single-organism metabolic process;		GO:0097159 organic cyclic compound binding; GO:1901363 heterocyclic compound binding; GO:0016651 oxidoreductase activity, acting on NAD(P)H; GO:1901265 nucleoside phosphate binding; GO:0051287 NAD binding; GO:0003824 catalytic activity; GO:0005488 binding; GO:0000166 nucleotide binding; GO:0048037 cofactor binding; GO:0048038 quinone binding; GO:0036094 small molecule binding; GO:0050662 coenzyme…				IPR029014; IPR001135;	NiFe hydrogenase-like; NADH-quinone oxidoreductase, subunit D;
A0A1D5SIM1	protein LIKE COV 1-like	16.683	1.070		0.898		1.174		chloroplast
A0A1D5SJ03	tryptophan aminotransferase-related protein 1-like	45.599							chloroplast			GO:0016829 lyase activity; GO:0016846 carbon-sulfur lyase activity; GO:0003824 catalytic activity;				IPR006947; IPR015424; IPR006948; IPR015421; IPR015422;	EGF-like, alliinase; Pyridoxal phosphate-dependent transferase; Alliinase, C-terminal; Pyridoxal phosphate-dependent transferase, major region, subdomain 1; Pyridoxal phosphate-dependent transferase, major region, subdomain 2;
A0A1D5SJ26	alanine aminotransferase 2 isoform X2	52.819							cytoplasm	GO:0009058 biosynthetic process; GO:0008152 metabolic process;		GO:0097159 organic cyclic compound binding; GO:1901363 heterocyclic compound binding; GO:0003824 catalytic activity; GO:0005488 binding; GO:0043167 ion binding; GO:0043168 anion binding; GO:0048037 cofactor binding; GO:0030170 pyridoxal phosphate binding;	K00814	GPT; alanine transaminase [EC:2.6.1.2]	osa01230 Biosynthesis of amino acids - Oryza sativa japonica (Japanese rice) (RefSeq); osa01200 Carbon metabolism - Oryza sativa japonica (Japanese rice) (RefSeq); osa01100 Metabolic pathways - Oryza sativa japonica (Japanese rice) (RefSeq); osa00250 Alanine, aspartate and glutamate metabolism - Oryza sativa japonica (Japanese rice) (RefSeq); osa01210 2-Oxocarboxylic acid metabolism - Oryza sativ…	IPR004839; IPR015424; IPR015422; IPR015421;	Aminotransferase, class I/classII; Pyridoxal phosphate-dependent transferase; Pyridoxal phosphate-dependent transferase, major region, subdomain 2; Pyridoxal phosphate-dependent transferase, major region, subdomain 1;
A0A1D5SJ31	subtilisin-chymotrypsin inhibitor-2A-like	9.4869	1.175		1.180		0.778		chloroplast	GO:0050794 regulation of cellular process; GO:0052548 regulation of endopeptidase activity; GO:0010951 negative regulation of endopeptidase activity; GO:0045861 negative regulation of proteolysis; GO:0006950 response to stress; GO:0080090 regulation of primary metabolic process; GO:0060255 regulation of macromolecule metabolic process; GO:0030162 regulation of proteolysis; GO:0031324 negative reg…		GO:0004867 serine-type endopeptidase inhibitor activity; GO:0030234 enzyme regulator activity; GO:0030414 peptidase inhibitor activity; GO:0061134 peptidase regulator activity; GO:0061135 endopeptidase regulator activity; GO:0098772 molecular function regulator; GO:0004857 enzyme inhibitor activity; GO:0004866 endopeptidase inhibitor activity;
A0A1D5SJ66	acetylornithine aminotransferase, mitochondrial-like	48.403	0.999		0.928		0.980		chloroplast	GO:0009064 glutamine family amino acid metabolic process; GO:0044281 small molecule metabolic process; GO:0044763 single-organism cellular process; GO:0006525 arginine metabolic process; GO:0006807 nitrogen compound metabolic process; GO:0044699 single-organism process; GO:0044238 primary metabolic process; GO:1901605 alpha-amino acid metabolic process; GO:0044237 cellular metabolic process; GO:0…		GO:0097159 organic cyclic compound binding; GO:1901363 heterocyclic compound binding; GO:0016769 transferase activity, transferring nitrogenous groups; GO:0003824 catalytic activity; GO:0005488 binding; GO:0043167 ion binding; GO:0043168 anion binding; GO:0008483 transaminase activity; GO:0016740 transferase activity; GO:0048037 cofactor binding; GO:0030170 pyridoxal phosphate binding;	K00818	E2.6.1.11; acetylornithine aminotransferase [EC:2.6.1.11]	osa01230 Biosynthesis of amino acids - Oryza sativa japonica (Japanese rice) (RefSeq); osa01100 Metabolic pathways - Oryza sativa japonica (Japanese rice) (RefSeq); osa01210 2-Oxocarboxylic acid metabolism - Oryza sativa japonica (Japanese rice) (RefSeq); osa01110 Biosynthesis of secondary metabolites - Oryza sativa japonica (Japanese rice) (RefSeq); osa00220 Arginine biosynthesis - Oryza sativa …	IPR015424; IPR015422; IPR015421;	Pyridoxal phosphate-dependent transferase; Pyridoxal phosphate-dependent transferase, major region, subdomain 2; Pyridoxal phosphate-dependent transferase, major region, subdomain 1;
A0A1D5SJ92	protein RAE1-like	33.125	1.058		1.048		1.010		nucleus			GO:0005515 protein binding; GO:0005488 binding;				IPR017986; IPR015943;	WD40-repeat-containing domain; WD40/YVTN repeat-like-containing domain;
A0A1D5SJK3	dnaJ protein ERDJ3B isoform X1	25.374							nucleus	GO:0006457 protein folding; GO:0009987 cellular process;		GO:0005515 protein binding; GO:0051082 unfolded protein binding; GO:0005488 binding;	K09517	DNAJB11; DnaJ homolog subfamily B member 11	osa04141 Protein processing in endoplasmic reticulum - Oryza sativa japonica (Japanese rice) (RefSeq);	IPR008971; IPR002939;	HSP40/DnaJ peptide-binding; Chaperone DnaJ, C-terminal;
A0A1D5SJN8	uncharacterized protein LOC109776088	11.912	0.976	0.224	0.903	0.00529	0.719	0.00028	extracellular
A0A1D5SK46	REF/SRPP-like protein OsI_017815	25.631	1.029	0.524	1.063	0.111	0.981	0.515	cytoplasm
A0A1D5SK57	PREDICTED: ubiquitin-40S ribosomal protein S27a	15.777	0.987	0.602	0.922	0.0422	0.853	0.00522	nucleus	GO:0006518 peptide metabolic process; GO:0043043 peptide biosynthetic process; GO:0044267 cellular protein metabolic process; GO:0006807 nitrogen compound metabolic process; GO:0009058 biosynthetic process; GO:0043603 cellular amide metabolic process; GO:0044238 primary metabolic process; GO:1901566 organonitrogen compound biosynthetic process; GO:1901576 organic substance biosynthetic process; G…	GO:0005840 ribosome; GO:0043226 organelle; GO:0043229 intracellular organelle; GO:0043232 intracellular non-membrane-bounded organelle; GO:0044464 cell part; GO:0005622 intracellular; GO:0005737 cytoplasm; GO:0032991 macromolecular complex; GO:0044424 intracellular part; GO:1990904 ribonucleoprotein complex; GO:0005623 cell; GO:0030529 intracellular ribonucleoprotein complex; GO:0044444 cytoplasm…	GO:0005515 protein binding; GO:0003735 structural constituent of ribosome; GO:0005198 structural molecule activity; GO:0005488 binding;				IPR002906; IPR011332; IPR029071; IPR000626;	Ribosomal protein S27a; Zinc-binding ribosomal protein; Ubiquitin-related domain; Ubiquitin domain;
A0A1D5SKD8	FACT complex subunit SSRP1-B	58.76	0.940	0.0843	1.086	0.026	1.266	0.000891	cytoplasm		GO:0043226 organelle; GO:0043231 intracellular membrane-bounded organelle; GO:0043229 intracellular organelle; GO:0005634 nucleus; GO:0044464 cell part; GO:0005622 intracellular; GO:0044424 intracellular part; GO:0043227 membrane-bounded organelle; GO:0005623 cell;	GO:0097159 organic cyclic compound binding; GO:1901363 heterocyclic compound binding; GO:0003677 DNA binding; GO:0005488 binding; GO:0003676 nucleic acid binding;				IPR013719; IPR011993; IPR024954;	Domain of unknown function DUF1747; PH domain-like; SSRP1 domain;
A0A1D5SKE8	uncharacterized protein LOC109758202	20.309	1.010	0.559	0.810	0.00462	0.655	0.00254	mitochondria		GO:0031224 intrinsic component of membrane; GO:0016020 membrane; GO:0016021 integral component of membrane; GO:0044425 membrane part;
A0A1D5SKH2	probable tRNA N6-adenosine threonylcarbamoyltransferase	32.596	1.081		1.094		1.335		chloroplast							IPR000905;	Gcp-like domain;
A0A1D5SKJ1	pyruvate kinase 1, cytosolic	29.151							cytoplasm	GO:0006757 ATP generation from ADP; GO:0009116 nucleoside metabolic process; GO:0042278 purine nucleoside metabolic process; GO:0006165 nucleoside diphosphate phosphorylation; GO:0046031 ADP metabolic process; GO:0019362 pyridine nucleotide metabolic process; GO:0006096 glycolytic process; GO:0009167 purine ribonucleoside monophosphate metabolic process; GO:0009117 nucleotide metabolic process; G…		GO:0000287 magnesium ion binding; GO:0004743 pyruvate kinase activity; GO:0016301 kinase activity; GO:0016773 phosphotransferase activity, alcohol group as acceptor; GO:0003824 catalytic activity; GO:0005488 binding; GO:0043167 ion binding; GO:0030955 potassium ion binding; GO:0046872 metal ion binding; GO:0043169 cation binding; GO:0031420 alkali metal ion binding; GO:0016740 transferase activit…				IPR015813; IPR015794; IPR015795; IPR015793;	Pyruvate/Phosphoenolpyruvate kinase-like domain; Pyruvate kinase, alpha/beta; Pyruvate kinase, C-terminal; Pyruvate kinase, barrel;
A0A1D5SKK0	uncharacterized protein LOC109732419	109.71	0.937		1.114		0.884		nucleus			GO:0005515 protein binding; GO:0005488 binding;				IPR013989; IPR015915;	Development/cell death domain; Kelch-type beta propeller;
A0A1D5SKL1	serine/arginine-rich splicing factor RS2Z33-like isoform X2	34.623	0.949	0.177	0.977	0.481	0.731	0.000738	nucleus			GO:0097159 organic cyclic compound binding; GO:1901363 heterocyclic compound binding; GO:1901265 nucleoside phosphate binding; GO:0046914 transition metal ion binding; GO:0005488 binding; GO:0003676 nucleic acid binding; GO:0043167 ion binding; GO:0046872 metal ion binding; GO:0043169 cation binding; GO:0000166 nucleotide binding; GO:0008270 zinc ion binding; GO:0036094 small molecule binding;	K12896	SFRS7; splicing factor, arginine/serine-rich 7	osa03040 Spliceosome - Oryza sativa japonica (Japanese rice) (RefSeq);	IPR000504; IPR012677; IPR001878;	RNA recognition motif domain; Nucleotide-binding alpha-beta plait domain; Zinc finger, CCHC-type;
A0A1D5SKR0	subtilisin-chymotrypsin inhibitor WSCI-like	10.974							chloroplast	GO:0050794 regulation of cellular process; GO:0052548 regulation of endopeptidase activity; GO:0010951 negative regulation of endopeptidase activity; GO:0045861 negative regulation of proteolysis; GO:0006950 response to stress; GO:0080090 regulation of primary metabolic process; GO:0060255 regulation of macromolecule metabolic process; GO:0030162 regulation of proteolysis; GO:0031324 negative reg…		GO:0004867 serine-type endopeptidase inhibitor activity; GO:0030234 enzyme regulator activity; GO:0030414 peptidase inhibitor activity; GO:0061134 peptidase regulator activity; GO:0061135 endopeptidase regulator activity; GO:0098772 molecular function regulator; GO:0004857 enzyme inhibitor activity; GO:0004866 endopeptidase inhibitor activity;
A0A1D5SKS6	defensin Ec-AMP-D2-like	14.67	0.930	0.185	0.910	0.0992	1.260	0.0324	chloroplast	GO:0006952 defense response; GO:0050896 response to stimulus; GO:0006950 response to stress;						IPR003614;	Knottin, scorpion toxin-like;
A0A1D5SKS7	defensin Ec-AMP-D2-like	14.094	0.863	0.0251	0.836	0.0217	1.038	0.247	extracellular	GO:0006952 defense response; GO:0050896 response to stimulus; GO:0006950 response to stress;						IPR003614;	Knottin, scorpion toxin-like;
A0A1D5SLB4	hexokinase-7	50.227							cytoplasm	GO:0006757 ATP generation from ADP; GO:0065008 regulation of biological quality; GO:0009116 nucleoside metabolic process; GO:0042278 purine nucleoside metabolic process; GO:0006165 nucleoside diphosphate phosphorylation; GO:0046031 ADP metabolic process; GO:0019362 pyridine nucleotide metabolic process; GO:0006096 glycolytic process; GO:0009167 purine ribonucleoside monophosphate metabolic proces…	GO:0005623 cell;	GO:0005524 ATP binding; GO:1901265 nucleoside phosphate binding; GO:0016773 phosphotransferase activity, alcohol group as acceptor; GO:0005536 glucose binding; GO:0001882 nucleoside binding; GO:0043167 ion binding; GO:0048029 monosaccharide binding; GO:0000166 nucleotide binding; GO:0097159 organic cyclic compound binding; GO:1901363 heterocyclic compound binding; GO:0032549 ribonucleoside bindin…	K00844	HK; hexokinase [EC:2.7.1.1]	osa01100 Metabolic pathways - Oryza sativa japonica (Japanese rice) (RefSeq); osa01200 Carbon metabolism - Oryza sativa japonica (Japanese rice) (RefSeq); osa00010 Glycolysis / Gluconeogenesis - Oryza sativa japonica (Japanese rice) (RefSeq); osa01110 Biosynthesis of secondary metabolites - Oryza sativa japonica (Japanese rice) (RefSeq); osa00500 Starch and sucrose metabolism - Oryza sativa japon…	IPR022672; IPR022673;	Hexokinase, N-terminal; Hexokinase, C-terminal;
A0A1D5SLF7	uncharacterized protein At4g28440-like	14.015	0.934	0.000998	0.945	0.00546	0.763	1.01e-05	cytoplasm				K07466	RFA1; replication factor A1	osa03030 DNA replication - Oryza sativa japonica (Japanese rice) (RefSeq); osa03420 Nucleotide excision repair - Oryza sativa japonica (Japanese rice) (RefSeq); osa03430 Mismatch repair - Oryza sativa japonica (Japanese rice) (RefSeq); osa03440 Homologous recombination - Oryza sativa japonica (Japanese rice) (RefSeq);	IPR012340;	Nucleic acid-binding, OB-fold;
A0A1D5SLG9	glucose-6-phosphate isomerase, cytosolic	62.275							cytoplasm	GO:0006757 ATP generation from ADP; GO:0009116 nucleoside metabolic process; GO:0042278 purine nucleoside metabolic process; GO:0006165 nucleoside diphosphate phosphorylation; GO:0046031 ADP metabolic process; GO:0019362 pyridine nucleotide metabolic process; GO:0006096 glycolytic process; GO:0009167 purine ribonucleoside monophosphate metabolic process; GO:0019319 hexose biosynthetic process; GO…		GO:0004347 glucose-6-phosphate isomerase activity; GO:0016853 isomerase activity; GO:0016860 intramolecular oxidoreductase activity; GO:0003824 catalytic activity; GO:0016861 intramolecular oxidoreductase activity, interconverting aldoses and ketoses;	K01810	GPI; glucose-6-phosphate isomerase [EC:5.3.1.9]	osa01200 Carbon metabolism - Oryza sativa japonica (Japanese rice) (RefSeq); osa01100 Metabolic pathways - Oryza sativa japonica (Japanese rice) (RefSeq); osa00010 Glycolysis / Gluconeogenesis - Oryza sativa japonica (Japanese rice) (RefSeq); osa00030 Pentose phosphate pathway - Oryza sativa japonica (Japanese rice) (RefSeq); osa00500 Starch and sucrose metabolism - Oryza sativa japonica (Japanes…	IPR023096;	Phosphoglucose isomerase, C-terminal;
A0A1D5SLH3	protein SAD1/UNC-84 domain protein 1-like	44.379							nucleus				K19347			IPR012919;	SUN domain;
A0A1D5SLI4	40S ribosomal protein S4	29.95	0.977	0.126	0.998	0.82	1.058	0.00727	mitochondria	GO:0006518 peptide metabolic process; GO:0043043 peptide biosynthetic process; GO:0044267 cellular protein metabolic process; GO:0006807 nitrogen compound metabolic process; GO:0009058 biosynthetic process; GO:0043603 cellular amide metabolic process; GO:0044238 primary metabolic process; GO:1901566 organonitrogen compound biosynthetic process; GO:1901576 organic substance biosynthetic process; G…	GO:0005840 ribosome; GO:0043226 organelle; GO:0043229 intracellular organelle; GO:0043232 intracellular non-membrane-bounded organelle; GO:0044464 cell part; GO:0005622 intracellular; GO:0005737 cytoplasm; GO:0032991 macromolecular complex; GO:0044424 intracellular part; GO:1990904 ribonucleoprotein complex; GO:0005623 cell; GO:0030529 intracellular ribonucleoprotein complex; GO:0044444 cytoplasm…	GO:0097159 organic cyclic compound binding; GO:1901363 heterocyclic compound binding; GO:0003723 RNA binding; GO:0005488 binding; GO:0003676 nucleic acid binding; GO:0005198 structural molecule activity; GO:0003735 structural constituent of ribosome; GO:0019843 rRNA binding;	K02987	RP-S4e; small subunit ribosomal protein S4e	osa03010 Ribosome - Oryza sativa japonica (Japanese rice) (RefSeq);	IPR013845; IPR005824; IPR032277; IPR002942; IPR013843;	Ribosomal protein S4e, central region; KOW; 40S ribosomal protein S4, C-terminal domain; RNA-binding S4 domain; Ribosomal protein S4e, N-terminal;
A0A1D5SLK1	defensin-2-like	10.159							chloroplast
A0A1D5SLN7	subtilisin-chymotrypsin inhibitor-2B-like	7.9241	1.048		0.990		1.047		cytoplasm	GO:0050794 regulation of cellular process; GO:0052548 regulation of endopeptidase activity; GO:0010951 negative regulation of endopeptidase activity; GO:0045861 negative regulation of proteolysis; GO:0006950 response to stress; GO:0080090 regulation of primary metabolic process; GO:0060255 regulation of macromolecule metabolic process; GO:0030162 regulation of proteolysis; GO:0031324 negative reg…		GO:0004867 serine-type endopeptidase inhibitor activity; GO:0030234 enzyme regulator activity; GO:0030414 peptidase inhibitor activity; GO:0061134 peptidase regulator activity; GO:0061135 endopeptidase regulator activity; GO:0098772 molecular function regulator; GO:0004857 enzyme inhibitor activity; GO:0004866 endopeptidase inhibitor activity;
A0A1D5SLN9	subtilisin-chymotrypsin inhibitor-2B-like isoform X1	11.418	1.154	0.0542	1.117	0.189	1.202	0.116	chloroplast	GO:0050794 regulation of cellular process; GO:0052548 regulation of endopeptidase activity; GO:0010951 negative regulation of endopeptidase activity; GO:0045861 negative regulation of proteolysis; GO:0006950 response to stress; GO:0080090 regulation of primary metabolic process; GO:0060255 regulation of macromolecule metabolic process; GO:0030162 regulation of proteolysis; GO:0031324 negative reg…		GO:0004867 serine-type endopeptidase inhibitor activity; GO:0030234 enzyme regulator activity; GO:0030414 peptidase inhibitor activity; GO:0061134 peptidase regulator activity; GO:0061135 endopeptidase regulator activity; GO:0098772 molecular function regulator; GO:0004857 enzyme inhibitor activity; GO:0004866 endopeptidase inhibitor activity;
A0A1D5SLP0	subtilisin-chymotrypsin inhibitor WSCI-like	9.3596	0.875	0.0992	0.836	0.168	0.491	0.000589	cytoplasm	GO:0050794 regulation of cellular process; GO:0052548 regulation of endopeptidase activity; GO:0010951 negative regulation of endopeptidase activity; GO:0045861 negative regulation of proteolysis; GO:0006950 response to stress; GO:0080090 regulation of primary metabolic process; GO:0060255 regulation of macromolecule metabolic process; GO:0030162 regulation of proteolysis; GO:0031324 negative reg…		GO:0004867 serine-type endopeptidase inhibitor activity; GO:0030234 enzyme regulator activity; GO:0030414 peptidase inhibitor activity; GO:0061134 peptidase regulator activity; GO:0061135 endopeptidase regulator activity; GO:0098772 molecular function regulator; GO:0004857 enzyme inhibitor activity; GO:0004866 endopeptidase inhibitor activity;
A0A1D5SLP1	subtilisin-chymotrypsin inhibitor WSCI-like	12.059							cytoplasm	GO:0050794 regulation of cellular process; GO:0052548 regulation of endopeptidase activity; GO:0010951 negative regulation of endopeptidase activity; GO:0045861 negative regulation of proteolysis; GO:0006950 response to stress; GO:0080090 regulation of primary metabolic process; GO:0060255 regulation of macromolecule metabolic process; GO:0030162 regulation of proteolysis; GO:0031324 negative reg…		GO:0004867 serine-type endopeptidase inhibitor activity; GO:0030234 enzyme regulator activity; GO:0030414 peptidase inhibitor activity; GO:0061134 peptidase regulator activity; GO:0061135 endopeptidase regulator activity; GO:0098772 molecular function regulator; GO:0004857 enzyme inhibitor activity; GO:0004866 endopeptidase inhibitor activity;
A0A1D5SLW3	embryo-specific protein ATS3A-like	16.064	1.034		1.033		1.185		chloroplast			GO:0005515 protein binding; GO:0005488 binding;				IPR001024;	PLAT/LH2 domain;
A0A1D5SLX8	PREDICTED: xylanase inhibitor protein 1-like	33.411	1.001	0.978	1.077	0.0672	1.537	1.45e-05	chloroplast	GO:0008152 metabolic process; GO:0005975 carbohydrate metabolic process; GO:0044238 primary metabolic process; GO:0071704 organic substance metabolic process;		GO:0004553 hydrolase activity, hydrolyzing O-glycosyl compounds; GO:0016787 hydrolase activity; GO:0003824 catalytic activity; GO:0016798 hydrolase activity, acting on glycosyl bonds;	K01183	E3.2.1.14; chitinase [EC:3.2.1.14]	osa01100 Metabolic pathways - Oryza sativa japonica (Japanese rice) (RefSeq); osa00520 Amino sugar and nucleotide sugar metabolism - Oryza sativa japonica (Japanese rice) (RefSeq);	IPR001223; IPR017853; IPR013781;	Glycoside hydrolase family 18, catalytic domain; Glycoside hydrolase superfamily; Glycoside hydrolase, catalytic domain;
A0A1D5SM05	aspartic proteinase	51.442	0.985	0.722	1.002	0.966	1.182	0.033	chloroplast	GO:0008152 metabolic process; GO:0044710 single-organism metabolic process; GO:0044699 single-organism process; GO:0006508 proteolysis; GO:0019538 protein metabolic process; GO:0043170 macromolecule metabolic process; GO:0044238 primary metabolic process; GO:0006629 lipid metabolic process; GO:0071704 organic substance metabolic process;		GO:0004175 endopeptidase activity; GO:0008233 peptidase activity; GO:0003824 catalytic activity; GO:0004190 aspartic-type endopeptidase activity; GO:0070011 peptidase activity, acting on L-amino acid peptides; GO:0016787 hydrolase activity; GO:0070001 aspartic-type peptidase activity;				IPR008139; IPR011001; IPR033121; IPR021109; IPR007856; IPR008138;	Saposin B type domain; Saposin-like; Peptidase family A1 domain; Aspartic peptidase domain; Saposin-like type B, region 1; Saposin B type, region 2;
A0A1D5SM29	probable glutathione S-transferase GSTF1	28.001	1.042	0.311	1.110	0.0368	1.269	0.00456	cytoplasm			GO:0005515 protein binding; GO:0005488 binding;	K00799	GST; glutathione S-transferase [EC:2.5.1.18]	osa00480 Glutathione metabolism - Oryza sativa japonica (Japanese rice) (RefSeq);	IPR004046; IPR010987; IPR012336; IPR004045; IPR034347;	Glutathione S-transferase, C-terminal; Glutathione S-transferase, C-terminal-like; Thioredoxin-like fold; Glutathione S-transferase, N-terminal; Glutathione S-transferases Phi, C-terminal;
A0A1D5SMN4	heat shock 70 kDa protein 15-like	92.232	1.023		1.128		1.140		cytoplasm			GO:0005524 ATP binding; GO:1901265 nucleoside phosphate binding; GO:0001882 nucleoside binding; GO:0043167 ion binding; GO:0000166 nucleotide binding; GO:0097159 organic cyclic compound binding; GO:1901363 heterocyclic compound binding; GO:0032549 ribonucleoside binding; GO:0097367 carbohydrate derivative binding; GO:0032553 ribonucleotide binding; GO:0005488 binding; GO:0032550 purine ribonucleo…	K09489			IPR029048; IPR029047;	Heat shock protein 70kD, C-terminal domain; Heat shock protein 70kD, peptide-binding domain;
A0A1D5SMS4	outer envelope pore protein 16, chloroplastic-like	22.188	0.982	0.727	0.835	0.00571	0.967	0.43	chloroplast		GO:0031224 intrinsic component of membrane; GO:0016020 membrane; GO:0016021 integral component of membrane; GO:0044425 membrane part;
A0A1D5SN87	legumin B-like	38.106	1.003	0.971	1.010	0.912	0.995	0.949	chloroplast			GO:0045735 nutrient reservoir activity;				IPR011051; IPR006045; IPR014710;	RmlC-like cupin domain; Cupin 1; RmlC-like jelly roll fold;
A0A1D5SN88	legumin B-like	35.222	1.015		1.007		0.965		chloroplast			GO:0045735 nutrient reservoir activity;				IPR011051; IPR006045; IPR014710;	RmlC-like cupin domain; Cupin 1; RmlC-like jelly roll fold;
A0A1D5SNJ5	translocase of chloroplast 159, chloroplastic isoform X2	114.53	1.029	0.709	1.141	0.118	1.064	0.339	cytoplasm			GO:1901265 nucleoside phosphate binding; GO:0001882 nucleoside binding; GO:0043167 ion binding; GO:0016817 hydrolase activity, acting on acid anhydrides; GO:0016787 hydrolase activity; GO:0000166 nucleotide binding; GO:0097159 organic cyclic compound binding; GO:1901363 heterocyclic compound binding; GO:0032549 ribonucleoside binding; GO:0097367 carbohydrate derivative binding; GO:0003824 catalyt…				IPR024283; IPR006703; IPR027417;	Translocase of chloroplast 159/132, membrane anchor domain; AIG1-type guanine nucleotide-binding (G) domain; P-loop containing nucleoside triphosphate hydrolase;
A0A1D5SNM0	Golgi apparatus membrane protein-like protein ECHIDNA	16.213	1.025	0.277	1.009	0.816	1.029	0.583	vacuolar membrane		GO:0043229 intracellular organelle; GO:0016020 membrane; GO:0098588 bounding membrane of organelle; GO:0031090 organelle membrane; GO:0044446 intracellular organelle part; GO:0005737 cytoplasm; GO:0000139 Golgi membrane; GO:0031224 intrinsic component of membrane; GO:0012505 endomembrane system; GO:0044424 intracellular part; GO:0005623 cell; GO:0016021 integral component of membrane; GO:0044422 …
A0A1D5SNU7	asparagine--tRNA ligase, cytoplasmic 1-like	63.345	0.993	0.659	0.999	0.928	0.992	0.579	chloroplast	GO:0006518 peptide metabolic process; GO:0006725 cellular aromatic compound metabolic process; GO:0044267 cellular protein metabolic process; GO:0044699 single-organism process; GO:0009058 biosynthetic process; GO:0006421 asparaginyl-tRNA aminoacylation; GO:1901566 organonitrogen compound biosynthetic process; GO:0043039 tRNA aminoacylation; GO:0044237 cellular metabolic process; GO:0071704 organ…	GO:0044424 intracellular part; GO:0005623 cell; GO:0044464 cell part; GO:0005622 intracellular; GO:0005737 cytoplasm;	GO:0016876 ligase activity, forming aminoacyl-tRNA and related compounds; GO:0005524 ATP binding; GO:1901265 nucleoside phosphate binding; GO:0016875 ligase activity, forming carbon-oxygen bonds; GO:0016874 ligase activity; GO:0001882 nucleoside binding; GO:0043167 ion binding; GO:0000166 nucleotide binding; GO:0097159 organic cyclic compound binding; GO:1901363 heterocyclic compound binding; GO:…	K01893	NARS; asparaginyl-tRNA synthetase [EC:6.1.1.22]	osa00970 Aminoacyl-tRNA biosynthesis - Oryza sativa japonica (Japanese rice) (RefSeq);	IPR004364; IPR012340; IPR004365; IPR009068; IPR000738; IPR006195;	Aminoacyl-tRNA synthetase, class II (D/K/N); Nucleic acid-binding, OB-fold; OB-fold nucleic acid binding domain, AA-tRNA synthetase-type; S15/NS1, RNA-binding; WHEP-TRS domain; Aminoacyl-tRNA synthetase, class II;
A0A1D5SNU8	glutathione S-transferase 4-like	24.552	1.192		1.068		1.233		chloroplast			GO:0005515 protein binding; GO:0005488 binding;	K00799	GST; glutathione S-transferase [EC:2.5.1.18]	osa00480 Glutathione metabolism - Oryza sativa japonica (Japanese rice) (RefSeq);	IPR004046; IPR010987; IPR004045; IPR012336; IPR034347;	Glutathione S-transferase, C-terminal; Glutathione S-transferase, C-terminal-like; Glutathione S-transferase, N-terminal; Thioredoxin-like fold; Glutathione S-transferases Phi, C-terminal;
A0A1D5SNX0	E3 UFM1-protein ligase 1 homolog	30.315							nucleus
A0A1D5SNX8	putative lactoylglutathione lyase isoform X2	38.588							chloroplast			GO:0004462 lactoylglutathione lyase activity; GO:0046872 metal ion binding; GO:0043169 cation binding; GO:0016829 lyase activity; GO:0016846 carbon-sulfur lyase activity; GO:0003824 catalytic activity; GO:0005488 binding; GO:0043167 ion binding;	K01759	GLO1; lactoylglutathione lyase [EC:4.4.1.5]	osa00620 Pyruvate metabolism - Oryza sativa japonica (Japanese rice) (RefSeq);	IPR029068; IPR004360;	Glyoxalase/Bleomycin resistance protein/Dihydroxybiphenyl dioxygenase; Glyoxalase/fosfomycin resistance/dioxygenase domain;
A0A1D5SP29	alpha-mannosidase-like	70.098							vacuolar membrane	GO:0044723 single-organism carbohydrate metabolic process; GO:0008152 metabolic process; GO:0044710 single-organism metabolic process; GO:0044281 small molecule metabolic process; GO:0005996 monosaccharide metabolic process; GO:0006013 mannose metabolic process; GO:0044699 single-organism process; GO:0044238 primary metabolic process; GO:0005975 carbohydrate metabolic process; GO:0019318 hexose m…		GO:0015923 mannosidase activity; GO:0046914 transition metal ion binding; GO:0003824 catalytic activity; GO:0005488 binding; GO:0043167 ion binding; GO:0004559 alpha-mannosidase activity; GO:0016798 hydrolase activity, acting on glycosyl bonds; GO:0030246 carbohydrate binding; GO:0046872 metal ion binding; GO:0004553 hydrolase activity, hydrolyzing O-glycosyl compounds; GO:0043169 cation binding;…				IPR011013; IPR027291; IPR011330; IPR013780; IPR028995; IPR000602; IPR015341; IPR011682;	Galactose mutarotase-like domain; Glycoside hydrolase 38/57, N-terminal domain; Glycoside hydrolase/deacetylase, beta/alpha-barrel; Glycosyl hydrolase, all-beta; Glycoside hydrolase families 57/38, central domain; Glycoside hydrolase family 38, N-terminal domain; Glycoside hydrolase family 38, central domain; Glycosyl hydrolase family 38, C-terminal;
A0A1D5SPD0	non-specific lipid-transfer protein-like protein At2g13820	11.831	1.102		1.092		0.790		chloroplast
A0A1D5SPG6	heterogeneous nuclear ribonucleoprotein 1-like	41.984	0.804		0.887		0.793		nucleus			GO:0097159 organic cyclic compound binding; GO:1901363 heterocyclic compound binding; GO:0003723 RNA binding; GO:1901265 nucleoside phosphate binding; GO:0005488 binding; GO:0003676 nucleic acid binding; GO:0000166 nucleotide binding; GO:0036094 small molecule binding;				IPR000504; IPR034131; IPR012677;	RNA recognition motif domain; DAZ-associated protein 1, RNA recognition motif 2; Nucleotide-binding alpha-beta plait domain;
A0A1D5SPG9	heterogeneous nuclear ribonucleoprotein 1-like	45.23	0.913	0.355	0.959	0.681	0.675	0.0276	nucleus			GO:0097159 organic cyclic compound binding; GO:1901363 heterocyclic compound binding; GO:0003723 RNA binding; GO:1901265 nucleoside phosphate binding; GO:0005488 binding; GO:0003676 nucleic acid binding; GO:0000166 nucleotide binding; GO:0036094 small molecule binding;	K14411	MSI; RNA-binding protein Musashi	osa03015 mRNA surveillance pathway - Oryza sativa japonica (Japanese rice) (RefSeq);	IPR034131; IPR000504; IPR012677;	DAZ-associated protein 1, RNA recognition motif 2; RNA recognition motif domain; Nucleotide-binding alpha-beta plait domain;
A0A1D5SPJ6	ribosomal L1 domain-containing protein 1-like	48.051							nucleus			GO:0097159 organic cyclic compound binding; GO:1901363 heterocyclic compound binding; GO:0003723 RNA binding; GO:0005488 binding; GO:0003676 nucleic acid binding;				IPR023674; IPR016094;	Ribosomal protein L1-like; Ribosomal protein L1, 2-layer alpha/beta-sandwich;
A0A1D5SPL1	pre-mRNA-processing protein 40C isoform X1	75.445							nucleus			GO:0005515 protein binding; GO:0005488 binding;	K12824	TCERG1; transcription elongation regulator 1	osa03040 Spliceosome - Oryza sativa japonica (Japanese rice) (RefSeq);	IPR002713; IPR001202; IPR032835;	FF domain; WW domain; Rho GTPase-activating protein, FF domain;
A0A1D5SPR5	tumor necrosis factor ligand superfamily member 6-like	16.062							nucleus		GO:0031224 intrinsic component of membrane; GO:0016020 membrane; GO:0016021 integral component of membrane; GO:0044425 membrane part;
A0A1D5SPT9	branched-chain-amino-acid aminotransferase 5, chloroplastic-like	34.434							cytoplasm	GO:0008652 cellular amino acid biosynthetic process; GO:0016053 organic acid biosynthetic process; GO:0044711 single-organism biosynthetic process; GO:0009082 branched-chain amino acid biosynthetic process; GO:0044281 small molecule metabolic process; GO:0044763 single-organism cellular process; GO:0006807 nitrogen compound metabolic process; GO:0044699 single-organism process; GO:0009058 biosynt…		GO:0052654 L-leucine transaminase activity; GO:0016769 transferase activity, transferring nitrogenous groups; GO:0004084 branched-chain-amino-acid transaminase activity; GO:0052656 L-isoleucine transaminase activity; GO:0008483 transaminase activity; GO:0003824 catalytic activity; GO:0016740 transferase activity; GO:0052655 L-valine transaminase activity;
A0A1D5SPU3	U-box domain-containing protein 33-like	86.673	1.018	0.687	1.475	0.00769	0.981	0.779	chloroplast	GO:0016310 phosphorylation; GO:0016567 protein ubiquitination; GO:0044267 cellular protein metabolic process; GO:0070647 protein modification by small protein conjugation or removal; GO:0044238 primary metabolic process; GO:0044237 cellular metabolic process; GO:0006796 phosphate-containing compound metabolic process; GO:0071704 organic substance metabolic process; GO:0008152 metabolic process; G…		GO:0005524 ATP binding; GO:1901265 nucleoside phosphate binding; GO:0019787 ubiquitin-like protein transferase activity; GO:0016773 phosphotransferase activity, alcohol group as acceptor; GO:0001882 nucleoside binding; GO:0043167 ion binding; GO:0004672 protein kinase activity; GO:0000166 nucleotide binding; GO:0097159 organic cyclic compound binding; GO:1901363 heterocyclic compound binding; GO:…				IPR014729; IPR000719; IPR003613; IPR013083; IPR001245; IPR011009;	Rossmann-like alpha/beta/alpha sandwich fold; Protein kinase domain; U box domain; Zinc finger, RING/FYVE/PHD-type; Serine-threonine/tyrosine-protein kinase catalytic domain; Protein kinase-like domain;
A0A1D5SPU4	dnaJ homolog subfamily B member 4-like	38.542							cytoskeleton	GO:0006457 protein folding; GO:0009987 cellular process;		GO:0005515 protein binding; GO:0051082 unfolded protein binding; GO:0005488 binding;	K09510			IPR008971; IPR002939; IPR001623;	HSP40/DnaJ peptide-binding; Chaperone DnaJ, C-terminal; DnaJ domain;
A0A1D5SPW2	uncharacterized protein LOC109770174	45.853							chloroplast							IPR012336;	Thioredoxin-like fold;
A0A1D5SPW3	3-hydroxyisobutyryl-CoA hydrolase-like protein 2, mitochondrial	44.639	1.053		1.067		1.325		chloroplast			GO:0016289 CoA hydrolase activity; GO:0016787 hydrolase activity; GO:0016790 thiolester hydrolase activity; GO:0003824 catalytic activity; GO:0003860 3-hydroxyisobutyryl-CoA hydrolase activity; GO:0016788 hydrolase activity, acting on ester bonds;	K05605	HIBCH; 3-hydroxyisobutyryl-CoA hydrolase [EC:3.1.2.4]	osa00640 Propanoate metabolism - Oryza sativa japonica (Japanese rice) (RefSeq); osa00280 Valine, leucine and isoleucine degradation - Oryza sativa japonica (Japanese rice) (RefSeq); osa01200 Carbon metabolism - Oryza sativa japonica (Japanese rice) (RefSeq); osa01100 Metabolic pathways - Oryza sativa japonica (Japanese rice) (RefSeq); osa00410 beta-Alanine metabolism - Oryza sativa japonica (Jap…	IPR029045;	ClpP/crotonase-like domain;
A0A1D5SPZ3	uncharacterized protein LOC109743340	38.937							cytoplasm
A0A1D5SQ20	serine hydroxymethyltransferase 4-like	58.023	0.993	0.888	0.965	0.528	0.944	0.367	mitochondria	GO:0044281 small molecule metabolic process; GO:0044763 single-organism cellular process; GO:0006807 nitrogen compound metabolic process; GO:0044699 single-organism process; GO:1901605 alpha-amino acid metabolic process; GO:0006544 glycine metabolic process; GO:0044238 primary metabolic process; GO:0044237 cellular metabolic process; GO:0071704 organic substance metabolic process; GO:0008152 meta…		GO:0097159 organic cyclic compound binding; GO:1901363 heterocyclic compound binding; GO:0003824 catalytic activity; GO:0005488 binding; GO:0043167 ion binding; GO:0004372 glycine hydroxymethyltransferase activity; GO:0016741 transferase activity, transferring one-carbon groups; GO:0043168 anion binding; GO:0016742 hydroxymethyl-, formyl- and related transferase activity; GO:0048037 cofactor bind…	K00600	glyA; glycine hydroxymethyltransferase [EC:2.1.2.1]	osa00670 One carbon pool by folate - Oryza sativa japonica (Japanese rice) (RefSeq); osa01230 Biosynthesis of amino acids - Oryza sativa japonica (Japanese rice) (RefSeq); osa00260 Glycine, serine and threonine metabolism - Oryza sativa japonica (Japanese rice) (RefSeq); osa00630 Glyoxylate and dicarboxylate metabolism - Oryza sativa japonica (Japanese rice) (RefSeq); osa00460 Cyanoamino acid met…	IPR015424; IPR015422; IPR015421;	Pyridoxal phosphate-dependent transferase; Pyridoxal phosphate-dependent transferase, major region, subdomain 2; Pyridoxal phosphate-dependent transferase, major region, subdomain 1;
A0A1D5SQ23	methionine gamma-lyase	35.818	1.179	0.209	1.167	0.334	1.303	0.0897	cytoplasm			GO:0097159 organic cyclic compound binding; GO:1901363 heterocyclic compound binding; GO:0003824 catalytic activity; GO:0005488 binding; GO:0043167 ion binding; GO:0043168 anion binding; GO:0048037 cofactor binding; GO:0030170 pyridoxal phosphate binding;				IPR015424; IPR015421;	Pyridoxal phosphate-dependent transferase; Pyridoxal phosphate-dependent transferase, major region, subdomain 1;
A0A1D5SQ77	phytepsin	54.216	0.934	0.405	0.834	0.123	1.138	0.074	chloroplast	GO:0008152 metabolic process; GO:0044710 single-organism metabolic process; GO:0044699 single-organism process; GO:0006508 proteolysis; GO:0019538 protein metabolic process; GO:0043170 macromolecule metabolic process; GO:0044238 primary metabolic process; GO:0006629 lipid metabolic process; GO:0071704 organic substance metabolic process;		GO:0004175 endopeptidase activity; GO:0008233 peptidase activity; GO:0003824 catalytic activity; GO:0004190 aspartic-type endopeptidase activity; GO:0070011 peptidase activity, acting on L-amino acid peptides; GO:0016787 hydrolase activity; GO:0070001 aspartic-type peptidase activity;	K08245			IPR033869; IPR008139; IPR011001; IPR021109; IPR033121; IPR007856; IPR008138;	Phytepsin; Saposin B type domain; Saposin-like; Aspartic peptidase domain; Peptidase family A1 domain; Saposin-like type B, region 1; Saposin B type, region 2;
A0A1D5SQ94	GDSL esterase/lipase At1g54790	28.769							cytoplasm			GO:0016787 hydrolase activity; GO:0003824 catalytic activity; GO:0016788 hydrolase activity, acting on ester bonds;				IPR001087; IPR013830;	GDSL lipase/esterase; SGNH hydrolase-type esterase domain;
A0A1D5SQB4	uncharacterized protein LOC109761676 isoform X2	31.444							nucleus
A0A1D5SQJ9	uncharacterized protein LOC109770157	57.725	0.961	0.539	1.014	0.731	0.991	0.805	mitochondria			GO:2001070 starch binding; GO:0030246 carbohydrate binding; GO:0030247 polysaccharide binding; GO:0001871 pattern binding; GO:0005488 binding;				IPR013783; IPR013784; IPR002044;	Immunoglobulin-like fold; Carbohydrate-binding-like fold; Carbohydrate binding module family 20;
A0A1D5SQR1	notchless protein homolog	48.225	1.009	0.858	0.989	0.865	0.765	0.0862	cytoplasm			GO:0005515 protein binding; GO:0005488 binding;	K14855			IPR017986; IPR015943; IPR001632; IPR011047;	WD40-repeat-containing domain; WD40/YVTN repeat-like-containing domain; G-protein, beta subunit; Quinoprotein alcohol dehydrogenase-like superfamily;
A0A1D5SQU7	V-type proton ATPase subunit C isoform X1	38.29	1.022	0.398	1.023	0.502	1.325	0.00222	chloroplast	GO:0098655 cation transmembrane transport; GO:0034220 ion transmembrane transport; GO:0098660 inorganic ion transmembrane transport; GO:0090662 ATP hydrolysis coupled transmembrane transport; GO:0015988 energy coupled proton transmembrane transport, against electrochemical gradient; GO:0044699 single-organism process; GO:0006818 hydrogen transport; GO:0015992 proton transport; GO:0051234 establis…	GO:0032991 macromolecular complex; GO:0016020 membrane; GO:0033178 proton-transporting two-sector ATPase complex, catalytic domain; GO:0033176 proton-transporting V-type ATPase complex; GO:0043234 protein complex; GO:0098796 membrane protein complex; GO:0044425 membrane part; GO:0016469 proton-transporting two-sector ATPase complex; GO:0033180 proton-transporting V-type ATPase, V1 domain;	GO:0015075 ion transmembrane transporter activity; GO:0022892 substrate-specific transporter activity; GO:0015077 monovalent inorganic cation transmembrane transporter activity; GO:0022890 inorganic cation transmembrane transporter activity; GO:0015078 hydrogen ion transmembrane transporter activity; GO:0008324 cation transmembrane transporter activity; GO:0022891 substrate-specific transmembrane…
A0A1D5SQV0	acylamino-acid-releasing enzyme 1 isoform X1	80.673	1.018	0.624	0.973	0.306	1.079	0.0379	nucleus	GO:0006508 proteolysis; GO:0008152 metabolic process; GO:0043170 macromolecule metabolic process; GO:0019538 protein metabolic process; GO:0044238 primary metabolic process; GO:0071704 organic substance metabolic process;		GO:0004252 serine-type endopeptidase activity; GO:0004175 endopeptidase activity; GO:0008233 peptidase activity; GO:0003824 catalytic activity; GO:0017171 serine hydrolase activity; GO:0008236 serine-type peptidase activity; GO:0070011 peptidase activity, acting on L-amino acid peptides; GO:0016787 hydrolase activity;				IPR001375; IPR029058; IPR011042;	Peptidase S9, prolyl oligopeptidase, catalytic domain; Alpha/Beta hydrolase fold; Six-bladed beta-propeller, TolB-like;
A0A1D5SR02	serine carboxypeptidase-like 50	48.165	1.000	0.986	0.930	0.0149	1.036	0.111	extracellular	GO:0006508 proteolysis; GO:0008152 metabolic process; GO:0043170 macromolecule metabolic process; GO:0019538 protein metabolic process; GO:0044238 primary metabolic process; GO:0071704 organic substance metabolic process;		GO:0004180 carboxypeptidase activity; GO:0008233 peptidase activity; GO:0008238 exopeptidase activity; GO:0017171 serine hydrolase activity; GO:0003824 catalytic activity; GO:0008236 serine-type peptidase activity; GO:0070011 peptidase activity, acting on L-amino acid peptides; GO:0004185 serine-type carboxypeptidase activity; GO:0016787 hydrolase activity; GO:0070008 serine-type exopeptidase act…	K09645			IPR029058;	Alpha/Beta hydrolase fold;
A0A1D5SR31	hexokinase-5	54.708	0.933	0.351	0.955	0.47	1.112	0.129	chloroplast	GO:0006757 ATP generation from ADP; GO:0065008 regulation of biological quality; GO:0009116 nucleoside metabolic process; GO:0042278 purine nucleoside metabolic process; GO:0006165 nucleoside diphosphate phosphorylation; GO:0046031 ADP metabolic process; GO:0019362 pyridine nucleotide metabolic process; GO:0006096 glycolytic process; GO:0009167 purine ribonucleoside monophosphate metabolic proces…	GO:0005623 cell;	GO:0005524 ATP binding; GO:1901265 nucleoside phosphate binding; GO:0016773 phosphotransferase activity, alcohol group as acceptor; GO:0005536 glucose binding; GO:0001882 nucleoside binding; GO:0043167 ion binding; GO:0048029 monosaccharide binding; GO:0000166 nucleotide binding; GO:0097159 organic cyclic compound binding; GO:1901363 heterocyclic compound binding; GO:0032549 ribonucleoside bindin…	K00844	HK; hexokinase [EC:2.7.1.1]	osa01100 Metabolic pathways - Oryza sativa japonica (Japanese rice) (RefSeq); osa01200 Carbon metabolism - Oryza sativa japonica (Japanese rice) (RefSeq); osa00010 Glycolysis / Gluconeogenesis - Oryza sativa japonica (Japanese rice) (RefSeq); osa01110 Biosynthesis of secondary metabolites - Oryza sativa japonica (Japanese rice) (RefSeq); osa00500 Starch and sucrose metabolism - Oryza sativa japon…	IPR022672; IPR022673;	Hexokinase, N-terminal; Hexokinase, C-terminal;
A0A1D5SR44	trihelix transcription factor GTL1-like isoform X2	68.503	1.050	0.657	1.021	0.776	0.735	0.0274	nucleus			GO:0097159 organic cyclic compound binding; GO:1901363 heterocyclic compound binding; GO:0003677 DNA binding; GO:0005488 binding; GO:0003676 nucleic acid binding;				IPR001005; IPR009057; IPR017877;	SANT/Myb domain; Homeobox domain-like; Myb-like domain;
A0A1D5SR67	rapid alkalinization factor-like	11.348	1.176	0.00327	1.116	0.0148	1.071	0.161	extracellular
A0A1D5SR77	plant UBX domain-containing protein 10	50.611	1.030	0.42	1.062	0.0893	1.186	0.00276	chloroplast			GO:0005515 protein binding; GO:0005488 binding;	K18726			IPR006577; IPR029071; IPR001012; IPR012336;	UAS; Ubiquitin-related domain; UBX domain; Thioredoxin-like fold;
A0A1D5SRA3	endo-1,3;1,4-beta-D-glucanase-like	25.491	1.036	0.653	1.012	0.816	0.990	0.789	cytoplasm			GO:0016787 hydrolase activity; GO:0003824 catalytic activity;				IPR029058; IPR002925;	Alpha/Beta hydrolase fold; Dienelactone hydrolase;
A0A1D5SRE1	amidophosphoribosyltransferase, chloroplastic-like	58.637	0.903	0.555	0.955	0.726	1.046	0.72	chloroplast	GO:0046148 pigment biosynthetic process; GO:0009116 nucleoside metabolic process; GO:0009165 nucleotide biosynthetic process; GO:0006725 cellular aromatic compound metabolic process; GO:0009117 nucleotide metabolic process; GO:0044699 single-organism process; GO:0009058 biosynthetic process; GO:1901566 organonitrogen compound biosynthetic process; GO:0044237 cellular metabolic process; GO:0006796…		GO:0016763 transferase activity, transferring pentosyl groups; GO:0004044 amidophosphoribosyltransferase activity; GO:0003824 catalytic activity; GO:0051536 iron-sulfur cluster binding; GO:0005488 binding; GO:0043167 ion binding; GO:0043169 cation binding; GO:0046872 metal ion binding; GO:0016757 transferase activity, transferring glycosyl groups; GO:0016740 transferase activity; GO:0051540 metal…	K00764	purF; amidophosphoribosyltransferase [EC:2.4.2.14]	osa01100 Metabolic pathways - Oryza sativa japonica (Japanese rice) (RefSeq); osa00250 Alanine, aspartate and glutamate metabolism - Oryza sativa japonica (Japanese rice) (RefSeq); osa00230 Purine metabolism - Oryza sativa japonica (Japanese rice) (RefSeq); osa01110 Biosynthesis of secondary metabolites - Oryza sativa japonica (Japanese rice) (RefSeq);	IPR000836; IPR029055; IPR017932; IPR029057;	Phosphoribosyltransferase domain; Nucleophile aminohydrolases, N-terminal; Glutamine amidotransferase type 2 domain; Phosphoribosyltransferase-like;
A0A1D5SRH1	glycine-rich protein 2-like	19.645	1.291	0.000784	1.391	0.000497	1.337	0.000711	nucleus	GO:0050794 regulation of cellular process; GO:0010468 regulation of gene expression; GO:0006355 regulation of transcription, DNA-templated; GO:0031326 regulation of cellular biosynthetic process; GO:0080090 regulation of primary metabolic process; GO:0060255 regulation of macromolecule metabolic process; GO:0019219 regulation of nucleobase-containing compound metabolic process; GO:0010556 regulat…		GO:0097159 organic cyclic compound binding; GO:1901363 heterocyclic compound binding; GO:0003677 DNA binding; GO:0005488 binding; GO:0003676 nucleic acid binding;				IPR011129; IPR012340; IPR002059;	Cold shock domain; Nucleic acid-binding, OB-fold; Cold-shock protein, DNA-binding;
A0A1D5SRP3	Uncharacterized protein	9.2528	1.091	0.0839	1.083	0.0151	0.918	0.0685	chloroplast
A0A1D5SRX8	60S ribosomal protein L18a-like	21.284	0.974		1.084		1.429		nucleus	GO:0006518 peptide metabolic process; GO:0043043 peptide biosynthetic process; GO:0044267 cellular protein metabolic process; GO:0006807 nitrogen compound metabolic process; GO:0009058 biosynthetic process; GO:0043603 cellular amide metabolic process; GO:0044238 primary metabolic process; GO:1901566 organonitrogen compound biosynthetic process; GO:1901576 organic substance biosynthetic process; G…	GO:0005840 ribosome; GO:0043226 organelle; GO:0043229 intracellular organelle; GO:0043232 intracellular non-membrane-bounded organelle; GO:0044464 cell part; GO:0005622 intracellular; GO:0005737 cytoplasm; GO:0032991 macromolecular complex; GO:0044424 intracellular part; GO:1990904 ribonucleoprotein complex; GO:0005623 cell; GO:0030529 intracellular ribonucleoprotein complex; GO:0044444 cytoplasm…	GO:0003735 structural constituent of ribosome; GO:0005198 structural molecule activity;	K02882	RP-L18Ae; large subunit ribosomal protein L18Ae	osa03010 Ribosome - Oryza sativa japonica (Japanese rice) (RefSeq);	IPR023573;	Ribosomal protein 50S-L18Ae/60S-L20/60S-L18A;
A0A1D5SRY6	uncharacterized protein LOC109736999	70.388	1.123		0.928		1.018		mitochondria		GO:0031224 intrinsic component of membrane; GO:0016020 membrane; GO:0016021 integral component of membrane; GO:0044425 membrane part;
A0A1D5SS37	guanylate-binding protein 4	115.91	0.975	0.476	0.977	0.62	0.858	0.0435	chloroplast			GO:1901265 nucleoside phosphate binding; GO:0001882 nucleoside binding; GO:0043167 ion binding; GO:0016817 hydrolase activity, acting on acid anhydrides; GO:0016787 hydrolase activity; GO:0000166 nucleotide binding; GO:0017111 nucleoside-triphosphatase activity; GO:1901363 heterocyclic compound binding; GO:0097159 organic cyclic compound binding; GO:0032549 ribonucleoside binding; GO:0097367 carb…				IPR015894; IPR027417; IPR030386; IPR003191;	Guanylate-binding protein, N-terminal; P-loop containing nucleoside triphosphate hydrolase; GB1/RHD3-type guanine nucleotide-binding (G) domain; Guanylate-binding protein, C-terminal;
A0A1D5SS62	anthocyanidin 5,3-O-glucosyltransferase-like isoform X2	51.387	0.855		0.917		0.907		endoplasmic reticulum	GO:0008152 metabolic process;		GO:0016757 transferase activity, transferring glycosyl groups; GO:0016758 transferase activity, transferring hexosyl groups; GO:0003824 catalytic activity; GO:0016740 transferase activity;
A0A1D5SSB0	uncharacterized protein LOC109751181	45.014	0.989		0.927		1.085		chloroplast			GO:0005515 protein binding; GO:0005488 binding;				IPR011990;	Tetratricopeptide-like helical domain;
A0A1D5SSC2	uncharacterized protein LOC109756476	8.4575	1.117	0.035	1.050	0.197	0.858	0.026	chloroplast
A0A1D5SSC8	mitochondrial outer membrane protein porin 2-like	30.62	0.947	0.223	0.985	0.723	0.794	0.0118	mitochondria	GO:0006810 transport; GO:0055085 transmembrane transport; GO:0051179 localization; GO:0051234 establishment of localization;	GO:0016020 membrane; GO:0043229 intracellular organelle; GO:0019867 outer membrane; GO:0044429 mitochondrial part; GO:0098588 bounding membrane of organelle; GO:0031090 organelle membrane; GO:0005741 mitochondrial outer membrane; GO:0005737 cytoplasm; GO:0044446 intracellular organelle part; GO:0031967 organelle envelope; GO:0044424 intracellular part; GO:0005623 cell; GO:0044422 organelle part; …		K15040			IPR023614;	Porin domain;
A0A1D5SSD8	poly	91.994	0.984	0.777	1.061	0.298	1.346	0.00279	nucleus	GO:0006486 protein glycosylation; GO:0043413 macromolecule glycosylation; GO:0009101 glycoprotein biosynthetic process; GO:0044763 single-organism cellular process; GO:0044267 cellular protein metabolic process; GO:0009100 glycoprotein metabolic process; GO:0044699 single-organism process; GO:0009058 biosynthetic process; GO:0044238 primary metabolic process; GO:0044237 cellular metabolic process…		GO:0016763 transferase activity, transferring pentosyl groups; GO:0016757 transferase activity, transferring glycosyl groups; GO:0003950 NAD+ ADP-ribosyltransferase activity; GO:0003824 catalytic activity; GO:0016740 transferase activity;	K10798	PARP; poly [ADP-ribose] polymerase [EC:2.4.2.30]	osa03410 Base excision repair - Oryza sativa japonica (Japanese rice) (RefSeq);	IPR008893; IPR004102; IPR012982; IPR012317; IPR001357;	WGR domain; Poly(ADP-ribose) polymerase, regulatory domain; PADR1 domain; Poly(ADP-ribose) polymerase, catalytic domain; BRCT domain;
A0A1D5SSE6	guanosine nucleotide diphosphate dissociation inhibitor 1	46.699							cytoplasm	GO:0050794 regulation of cellular process; GO:0044700 single organism signaling; GO:0051716 cellular response to stimulus; GO:0035556 intracellular signal transduction; GO:0055114 oxidation-reduction process; GO:0044699 single-organism process; GO:0071702 organic substance transport; GO:0007264 small GTPase mediated signal transduction; GO:0023052 signaling; GO:0050896 response to stimulus; GO:00…	GO:0005623 cell; GO:0005622 intracellular; GO:0044464 cell part;	GO:0030234 enzyme regulator activity; GO:0003824 catalytic activity; GO:0005093 Rab GDP-dissociation inhibitor activity; GO:0005092 GDP-dissociation inhibitor activity; GO:0060589 nucleoside-triphosphatase regulator activity; GO:0030695 GTPase regulator activity; GO:0098772 molecular function regulator; GO:0016491 oxidoreductase activity;				IPR023753;	FAD/NAD(P)-binding domain;
A0A1D5SSK4	mitochondrial zinc maintenance protein 1, mitochondrial	11.51							chloroplast				K18170
A0A1D5SSL2	PLASMODESMATA CALLOSE-BINDING PROTEIN 4-like	18.64	0.976	0.708	0.925	0.118	1.044	0.529	chloroplast							IPR012946;	X8 domain;
A0A1D5SSM2	1,2-dihydroxy-3-keto-5-methylthiopentene dioxygenase 4-like	21.246	0.925	0.0619	0.923	0.0715	0.920	0.0785	chloroplast	GO:0000097 sulfur amino acid biosynthetic process; GO:0016053 organic acid biosynthetic process; GO:0019509 L-methionine salvage from methylthioadenosine; GO:0009066 aspartate family amino acid metabolic process; GO:0044699 single-organism process; GO:0009058 biosynthetic process; GO:1901566 organonitrogen compound biosynthetic process; GO:0044237 cellular metabolic process; GO:0000096 sulfur ami…	GO:0043226 organelle; GO:0043231 intracellular membrane-bounded organelle; GO:0043229 intracellular organelle; GO:0005634 nucleus; GO:0044464 cell part; GO:0005622 intracellular; GO:0005737 cytoplasm; GO:0044424 intracellular part; GO:0043227 membrane-bounded organelle; GO:0005623 cell;	GO:0016702 oxidoreductase activity, acting on single donors with incorporation of molecular oxygen, incorporation of two atoms of oxygen; GO:0016701 oxidoreductase activity, acting on single donors with incorporation of molecular oxygen; GO:0005506 iron ion binding; GO:0046914 transition metal ion binding; GO:0003824 catalytic activity; GO:0051213 dioxygenase activity; GO:0005488 binding; GO:0043…				IPR011051; IPR014710;	RmlC-like cupin domain; RmlC-like jelly roll fold;
A0A1D5SSP4	short-chain type dehydrogenase/reductase-like	26.968							chloroplast	GO:0044699 single-organism process; GO:0008152 metabolic process; GO:0055114 oxidation-reduction process; GO:0044710 single-organism metabolic process;		GO:0003824 catalytic activity; GO:0016491 oxidoreductase activity;	K00059	fabG; 3-oxoacyl-[acyl-carrier protein] reductase [EC:1.1.1.100]	osa01100 Metabolic pathways - Oryza sativa japonica (Japanese rice) (RefSeq); osa01212 Fatty acid metabolism - Oryza sativa japonica (Japanese rice) (RefSeq); osa00780 Biotin metabolism - Oryza sativa japonica (Japanese rice) (RefSeq); osa01040 Biosynthesis of unsaturated fatty acids - Oryza sativa japonica (Japanese rice) (RefSeq); osa00061 Fatty acid biosynthesis - Oryza sativa japonica (Japane…	IPR016040;	NAD(P)-binding domain;
A0A1D5SST2	RGG repeats nuclear RNA binding protein A-like	34.568							nucleus				K13199			IPR019084; IPR006861;	Stm1-like, N-terminal; Hyaluronan/mRNA-binding protein;
A0A1D5SSX4	DNA-binding protein DDB_G0278111	12.802	1.035	0.26	1.097	0.163	0.816	0.0117	mitochondria			GO:0097159 organic cyclic compound binding; GO:1901363 heterocyclic compound binding; GO:0003677 DNA binding; GO:0005488 binding; GO:0003676 nucleic acid binding;
A0A1D5SSX5	uncharacterized protein LOC109781482	21.494	1.009	0.804	1.061	0.172	0.954	0.233	chloroplast		GO:0031224 intrinsic component of membrane; GO:0016020 membrane; GO:0016021 integral component of membrane; GO:0044425 membrane part;
A0A1D5SSX8	probable serine protease EDA2	52.307	0.985	0.739	1.030	0.713	1.258	0.00251	chloroplast	GO:0006508 proteolysis; GO:0008152 metabolic process; GO:0043170 macromolecule metabolic process; GO:0019538 protein metabolic process; GO:0044238 primary metabolic process; GO:0071704 organic substance metabolic process;		GO:0070011 peptidase activity, acting on L-amino acid peptides; GO:0016787 hydrolase activity; GO:0008233 peptidase activity; GO:0003824 catalytic activity; GO:0017171 serine hydrolase activity; GO:0008236 serine-type peptidase activity;				IPR029058;	Alpha/Beta hydrolase fold;
A0A1D5SSY1	PREDICTED: probable serine protease EDA2 isoform X2	46.714	1.057	0.347	1.009	0.825	1.213	0.0526	vacuolar membrane	GO:0006508 proteolysis; GO:0008152 metabolic process; GO:0043170 macromolecule metabolic process; GO:0019538 protein metabolic process; GO:0044238 primary metabolic process; GO:0071704 organic substance metabolic process;		GO:0070011 peptidase activity, acting on L-amino acid peptides; GO:0016787 hydrolase activity; GO:0008233 peptidase activity; GO:0003824 catalytic activity; GO:0017171 serine hydrolase activity; GO:0008236 serine-type peptidase activity;				IPR029058;	Alpha/Beta hydrolase fold;
A0A1D5ST11	low-temperature-induced 65 kDa protein-like isoform X1	61.33	1.003	0.673	1.040	0.00894	0.957	0.0196	cytoplasm
A0A1D5ST13	low-temperature-induced 65 kDa protein-like isoform X2	65.365							cytoplasm
A0A1D5ST26	chaperone protein dnaJ 13	59.952	1.211		1.101		1.329		nucleus		GO:0031224 intrinsic component of membrane; GO:0016020 membrane; GO:0016021 integral component of membrane; GO:0044425 membrane part;		K09531			IPR024586; IPR001623;	DnaJ-like protein C11, C-terminal; DnaJ domain;
A0A1D5ST34	S-type anion channel SLAH2-like	68.196	1.104	0.149	0.963	0.529	0.871	0.051	endoplasmic reticulum	GO:0006810 transport; GO:0055085 transmembrane transport; GO:0051179 localization; GO:0051234 establishment of localization;	GO:0031224 intrinsic component of membrane; GO:0016020 membrane; GO:0016021 integral component of membrane; GO:0044425 membrane part;
A0A1D5ST38	malate dehydrogenase, cytoplasmic	35.475	0.935	0.117	0.978	0.376	0.810	0.0112	cytoplasm	GO:0072350 tricarboxylic acid metabolic process; GO:0043648 dicarboxylic acid metabolic process; GO:0055114 oxidation-reduction process; GO:0044281 small molecule metabolic process; GO:0006099 tricarboxylic acid cycle; GO:0044763 single-organism cellular process; GO:0044699 single-organism process; GO:0005975 carbohydrate metabolic process; GO:0044238 primary metabolic process; GO:0045333 cellula…		GO:0016614 oxidoreductase activity, acting on CH-OH group of donors; GO:0016616 oxidoreductase activity, acting on the CH-OH group of donors, NAD or NADP as acceptor; GO:0016615 malate dehydrogenase activity; GO:0003824 catalytic activity; GO:0030060 L-malate dehydrogenase activity; GO:0016491 oxidoreductase activity;	K00025	MDH1; malate dehydrogenase [EC:1.1.1.37]	osa01200 Carbon metabolism - Oryza sativa japonica (Japanese rice) (RefSeq); osa01100 Metabolic pathways - Oryza sativa japonica (Japanese rice) (RefSeq); osa00620 Pyruvate metabolism - Oryza sativa japonica (Japanese rice) (RefSeq); osa00020 Citrate cycle (TCA cycle) - Oryza sativa japonica (Japanese rice) (RefSeq); osa00630 Glyoxylate and dicarboxylate metabolism - Oryza sativa japonica (Japane…	IPR022383; IPR016040; IPR001236; IPR015955;	Lactate/malate dehydrogenase, C-terminal; NAD(P)-binding domain; Lactate/malate dehydrogenase, N-terminal; Lactate dehydrogenase/glycoside hydrolase, family 4, C-terminal;
A0A1D5ST46	periodic tryptophan protein 1 homolog	54.975							chloroplast			GO:0005515 protein binding; GO:0005488 binding;	K14791			IPR017986; IPR015943;	WD40-repeat-containing domain; WD40/YVTN repeat-like-containing domain;
A0A1D5ST60	probable aquaporin TIP3-1	27.598	0.980	0.657	0.902	0.14	1.447	0.0304	mitochondria	GO:0006810 transport; GO:0051179 localization; GO:0051234 establishment of localization;	GO:0031224 intrinsic component of membrane; GO:0016020 membrane; GO:0016021 integral component of membrane; GO:0044425 membrane part;	GO:0005215 transporter activity;	K09873			IPR023271;	Aquaporin-like;
A0A1D5ST71	gamma-glutamyl hydrolase 1-like	41.488	0.881		0.832		0.877		nucleus	GO:0009064 glutamine family amino acid metabolic process; GO:0044281 small molecule metabolic process; GO:0044763 single-organism cellular process; GO:0006541 glutamine metabolic process; GO:0006807 nitrogen compound metabolic process; GO:0044699 single-organism process; GO:0044238 primary metabolic process; GO:1901605 alpha-amino acid metabolic process; GO:0044237 cellular metabolic process; GO:…		GO:0070011 peptidase activity, acting on L-amino acid peptides; GO:0008233 peptidase activity; GO:0008238 exopeptidase activity; GO:0016787 hydrolase activity; GO:0003824 catalytic activity; GO:0008242 omega peptidase activity;	K01307	GGH; gamma-glutamyl hydrolase [EC:3.4.19.9]	osa00790 Folate biosynthesis - Oryza sativa japonica (Japanese rice) (RefSeq);	IPR029062;	Class I glutamine amidotransferase-like;
A0A1D5ST74	cyclic phosphodiesterase-like	20.814	1.053		1.162		1.230		cytoplasm			GO:0016787 hydrolase activity; GO:0008081 phosphoric diester hydrolase activity; GO:0004112 cyclic-nucleotide phosphodiesterase activity; GO:0003824 catalytic activity; GO:0042578 phosphoric ester hydrolase activity; GO:0016788 hydrolase activity, acting on ester bonds;				IPR009097;	RNA ligase/cyclic nucleotide phosphodiesterase;
A0A1D5ST78	late embryogenesis abundant protein Lea14-A-like	15.573	1.205		1.186		1.337		cytoplasm	GO:0009414 response to water deprivation; GO:0001101 response to acid chemical; GO:0042221 response to chemical; GO:0006950 response to stress; GO:0009415 response to water; GO:0009628 response to abiotic stimulus; GO:1901700 response to oxygen-containing compound; GO:0010035 response to inorganic substance; GO:0050896 response to stimulus; GO:0009269 response to desiccation;						IPR013783; IPR013990; IPR004864;	Immunoglobulin-like fold; Water stress and hypersensitive response domain; Late embryogenesis abundant protein, LEA-14;
A0A1D5ST87	oleosin 1-like	17.496	1.036	0.0377	0.811	2.62e-05	0.826	6.16e-06	cytoplasm		GO:0043226 organelle; GO:0043229 intracellular organelle; GO:0016020 membrane; GO:0043232 intracellular non-membrane-bounded organelle; GO:0044464 cell part; GO:0005622 intracellular; GO:0044425 membrane part; GO:0031224 intrinsic component of membrane; GO:0044424 intracellular part; GO:0005623 cell; GO:0005811 lipid particle; GO:0016021 integral component of membrane; GO:0012511 monolayer-surrou…
A0A1D5ST97	60S ribosomal export protein NMD3	46.166	0.760		0.790		0.893		cytoplasm
A0A1D5STE2	uncharacterized protein LOC109753062 isoform X1	97.661	1.195		0.880		0.920		nucleus	GO:0008152 metabolic process; GO:0005975 carbohydrate metabolic process; GO:0044238 primary metabolic process; GO:0071704 organic substance metabolic process;		GO:0030246 carbohydrate binding; GO:0004553 hydrolase activity, hydrolyzing O-glycosyl compounds; GO:0016787 hydrolase activity; GO:0003824 catalytic activity; GO:0005488 binding; GO:0016798 hydrolase activity, acting on glycosyl bonds;				IPR011013; IPR013785; IPR025887; IPR017853;	Galactose mutarotase-like domain; Aldolase-type TIM barrel; Glycoside hydrolase family 31, N-terminal domain; Glycoside hydrolase superfamily;
A0A1D5STG6	eukaryotic translation initiation factor 2 subunit gamma-like	29.78							cytoplasm							IPR015256; IPR009001; IPR027417; IPR009000;	Translation initiation factor 2, gamma subunit, C-terminal; Translation elongation factor EF1A/initiation factor IF2gamma, C-terminal; P-loop containing nucleoside triphosphate hydrolase; Translation protein, beta-barrel domain;
A0A1D5STT9	RGG repeats nuclear RNA binding protein A-like	40.149	0.961		0.961		0.858		nucleus				K13199			IPR019084; IPR006861;	Stm1-like, N-terminal; Hyaluronan/mRNA-binding protein;
A0A1D5STX4	uncharacterized protein LOC109740203	15.823	1.023	0.497	1.039	0.036	0.951	0.143	cytoplasm
A0A1D5STZ1	soluble inorganic pyrophosphatase-like	31.964							mitochondria	GO:0008152 metabolic process; GO:0044237 cellular metabolic process; GO:0006793 phosphorus metabolic process; GO:0009987 cellular process; GO:0006796 phosphate-containing compound metabolic process;	GO:0044424 intracellular part; GO:0005623 cell; GO:0044464 cell part; GO:0005622 intracellular; GO:0005737 cytoplasm;	GO:0000287 magnesium ion binding; GO:0004427 inorganic diphosphatase activity; GO:0016462 pyrophosphatase activity; GO:0003824 catalytic activity; GO:0005488 binding; GO:0043167 ion binding; GO:0046872 metal ion binding; GO:0043169 cation binding; GO:0016817 hydrolase activity, acting on acid anhydrides; GO:0016787 hydrolase activity; GO:0016818 hydrolase activity, acting on acid anhydrides, in p…	K01507	ppa; inorganic pyrophosphatase [EC:3.6.1.1]	osa00190 Oxidative phosphorylation - Oryza sativa japonica (Japanese rice) (RefSeq);
A0A1D5STZ3	sugar transporter ERD6-like 4	53.351	0.968	0.282	1.032	0.585	1.397	0.00325	plasma membrane	GO:0006810 transport; GO:0055085 transmembrane transport; GO:0051179 localization; GO:0051234 establishment of localization;	GO:0031224 intrinsic component of membrane; GO:0016020 membrane; GO:0016021 integral component of membrane; GO:0044425 membrane part;	GO:0022892 substrate-specific transporter activity; GO:0022891 substrate-specific transmembrane transporter activity; GO:0005215 transporter activity; GO:0022857 transmembrane transporter activity;	K08145			IPR020846;	Major facilitator superfamily domain;
A0A1D5SU11	em protein CS41	9.9676	1.033		1.024		0.908		nucleus
A0A1D5SU19	uncharacterized protein LOC109737635	31.358	0.935	0.0531	0.807	0.00579	0.978	0.342	chloroplast	GO:0050794 regulation of cellular process; GO:0050789 regulation of biological process; GO:0051726 regulation of cell cycle; GO:0065007 biological regulation;
A0A1D5SU31	translin	31.991							chloroplast	GO:0016070 RNA metabolic process; GO:0008152 metabolic process; GO:0046483 heterocycle metabolic process; GO:0090304 nucleic acid metabolic process; GO:0006725 cellular aromatic compound metabolic process; GO:0006139 nucleobase-containing compound metabolic process; GO:0044260 cellular macromolecule metabolic process; GO:1901360 organic cyclic compound metabolic process; GO:0006807 nitrogen compo…		GO:0097159 organic cyclic compound binding; GO:1901363 heterocyclic compound binding; GO:0003723 RNA binding; GO:0003677 DNA binding; GO:0005488 binding; GO:0003676 nucleic acid binding; GO:0003697 single-stranded DNA binding; GO:0043565 sequence-specific DNA binding;				IPR016069; IPR016068;	Translin, C-terminal; Translin, N-terminal;
A0A1D5SU51	embryonic protein DC-8-like	67.01	0.954	0.0045	0.992	0.287	0.810	2.67e-05	mitochondria
A0A1D5SU52	late embryogenesis abundant protein B19.4 isoform X1	16.771	0.988	0.524	1.041	0.267	0.928	0.0428	nucleus
A0A1D5SU98	collagen alpha-1(I) chain-like	103	0.847		0.883		0.696		nucleus	GO:0044085 cellular component biogenesis; GO:0050794 regulation of cellular process; GO:0016043 cellular component organization; GO:0034728 nucleosome organization; GO:0060255 regulation of macromolecule metabolic process; GO:0019219 regulation of nucleobase-containing compound metabolic process; GO:2001141 regulation of RNA biosynthetic process; GO:0006323 DNA packaging; GO:0006334 nucleosome as…	GO:0043229 intracellular organelle; GO:0043232 intracellular non-membrane-bounded organelle; GO:0044446 intracellular organelle part; GO:0032991 macromolecular complex; GO:0044424 intracellular part; GO:0005623 cell; GO:0044422 organelle part; GO:0000786 nucleosome; GO:0044427 chromosomal part; GO:0043228 non-membrane-bounded organelle; GO:0043231 intracellular membrane-bounded organelle; GO:0043…	GO:0097159 organic cyclic compound binding; GO:1901363 heterocyclic compound binding; GO:0003677 DNA binding; GO:0005488 binding; GO:0003676 nucleic acid binding;				IPR011991; IPR005818;	Winged helix-turn-helix DNA-binding domain; Linker histone H1/H5, domain H15;
A0A1D5SUG6	uncharacterized protein LOC109754768	25.246	1.001	0.976	0.869	0.00393	1.383	6e-05	chloroplast		GO:0031224 intrinsic component of membrane; GO:0016020 membrane; GO:0016021 integral component of membrane; GO:0044425 membrane part;
A0A1D5SUJ9	probable polygalacturonase At1g80170	35.237	1.034	0.628	1.074	0.462	1.166	0.0464	cytoplasm	GO:0008152 metabolic process; GO:0005975 carbohydrate metabolic process; GO:0044238 primary metabolic process; GO:0071704 organic substance metabolic process;		GO:0004553 hydrolase activity, hydrolyzing O-glycosyl compounds; GO:0016787 hydrolase activity; GO:0003824 catalytic activity; GO:0004650 polygalacturonase activity; GO:0016798 hydrolase activity, acting on glycosyl bonds;				IPR011050; IPR012334;	Pectin lyase fold/virulence factor; Pectin lyase fold;
A0A1D5SUK1	probable polygalacturonase At1g80170	45.884	1.020	0.571	0.969	0.358	1.147	0.0302	extracellular	GO:0008152 metabolic process; GO:0005975 carbohydrate metabolic process; GO:0044238 primary metabolic process; GO:0071704 organic substance metabolic process;		GO:0004553 hydrolase activity, hydrolyzing O-glycosyl compounds; GO:0016787 hydrolase activity; GO:0003824 catalytic activity; GO:0004650 polygalacturonase activity; GO:0016798 hydrolase activity, acting on glycosyl bonds;				IPR011050; IPR012334;	Pectin lyase fold/virulence factor; Pectin lyase fold;
A0A1D5SUN4	uncharacterized protein LOC109737618	40.279	0.969		1.006		0.975		chloroplast							IPR009770;	Domain of unknown function DUF1338;
A0A1D5SUN9	phagocyte signaling-impaired protein isoform X1	88.552							nucleus
A0A1D5SUR0	probable ADP-ribosylation factor GTPase-activating protein AGD8	43.552	0.919	0.0875	0.872	0.00554	0.850	0.0147	nucleus	GO:0051336 regulation of hydrolase activity; GO:0043547 positive regulation of GTPase activity; GO:0051345 positive regulation of hydrolase activity; GO:0050790 regulation of catalytic activity; GO:0044093 positive regulation of molecular function; GO:0065009 regulation of molecular function; GO:0043087 regulation of GTPase activity; GO:0065007 biological regulation; GO:0043085 positive regulatio…		GO:0098772 molecular function regulator; GO:0030234 enzyme regulator activity; GO:0008047 enzyme activator activity; GO:0060589 nucleoside-triphosphatase regulator activity; GO:0005096 GTPase activator activity; GO:0030695 GTPase regulator activity;	K12493	ARFGAP2_3; ADP-ribosylation factor GTPase-activating protein 2/3	osa04144 Endocytosis - Oryza sativa japonica (Japanese rice) (RefSeq);
A0A1D5SUT2	3-hydroxyisobutyryl-CoA hydrolase 1-like	32.85							cytoplasm			GO:0016289 CoA hydrolase activity; GO:0016787 hydrolase activity; GO:0016790 thiolester hydrolase activity; GO:0003824 catalytic activity; GO:0003860 3-hydroxyisobutyryl-CoA hydrolase activity; GO:0016788 hydrolase activity, acting on ester bonds;				IPR029045;	ClpP/crotonase-like domain;
A0A1D5SUT5	60S ribosomal protein L4-1-like	43.396	0.935	0.000608	1.044	0.0189	0.826	5.29e-06	cytoplasm	GO:0006518 peptide metabolic process; GO:0043043 peptide biosynthetic process; GO:0044267 cellular protein metabolic process; GO:0006807 nitrogen compound metabolic process; GO:0009058 biosynthetic process; GO:0043603 cellular amide metabolic process; GO:0044238 primary metabolic process; GO:1901566 organonitrogen compound biosynthetic process; GO:1901576 organic substance biosynthetic process; G…	GO:0005840 ribosome; GO:0043226 organelle; GO:0043229 intracellular organelle; GO:0043232 intracellular non-membrane-bounded organelle; GO:0044464 cell part; GO:0005622 intracellular; GO:0005737 cytoplasm; GO:0032991 macromolecular complex; GO:0044424 intracellular part; GO:1990904 ribonucleoprotein complex; GO:0005623 cell; GO:0030529 intracellular ribonucleoprotein complex; GO:0044444 cytoplasm…	GO:0003735 structural constituent of ribosome; GO:0005198 structural molecule activity;	K02930	RP-L4e; large subunit ribosomal protein L4e	osa03010 Ribosome - Oryza sativa japonica (Japanese rice) (RefSeq);	IPR023574; IPR025755;	Ribosomal protein L4 domain; 60S ribosomal protein L4, C-terminal domain;
A0A1D5SUT8	EGF domain-specific O-linked N-acetylglucosamine transferase-like	31.601	0.923		0.889		0.703		chloroplast			GO:0016757 transferase activity, transferring glycosyl groups; GO:0003824 catalytic activity; GO:0016740 transferase activity;
A0A1D5SUT9	basic 7S globulin-like	44.965	1.011		1.039		1.234		chloroplast	GO:0006508 proteolysis; GO:0008152 metabolic process; GO:0043170 macromolecule metabolic process; GO:0019538 protein metabolic process; GO:0044238 primary metabolic process; GO:0071704 organic substance metabolic process;		GO:0004175 endopeptidase activity; GO:0008233 peptidase activity; GO:0003824 catalytic activity; GO:0004190 aspartic-type endopeptidase activity; GO:0070011 peptidase activity, acting on L-amino acid peptides; GO:0016787 hydrolase activity; GO:0070001 aspartic-type peptidase activity;				IPR032799; IPR033121; IPR021109; IPR032861; IPR033868;	Xylanase inhibitor, C-terminal; Peptidase family A1 domain; Aspartic peptidase domain; Xylanase inhibitor, N-terminal; Xylanase inhibitor I-like;
A0A1D5SUU8	expansin-B3-like	28.687	1.075	0.025	0.992	0.728	1.042	0.141	extracellular	GO:0019953 sexual reproduction; GO:0000003 reproduction; GO:0022414 reproductive process; GO:0051704 multi-organism process; GO:0044703 multi-organism reproductive process;	GO:0005576 extracellular region;					IPR009009; IPR007112; IPR007117;	RlpA-like protein, double-psi beta-barrel domain; Expansin/pollen allergen, DPBB domain; Expansin, cellulose-binding-like domain;
A0A1D5SUY6	ABA-inducible protein PHV A1-like	18.74	0.870		1.033		0.635		nucleus
A0A1D5SV17	uncharacterized protein LOC109783721	13.197	0.998		0.969		0.934		mitochondria
A0A1D5SV67	enoyl-CoA delta isomerase 2, peroxisomal-like	26.03	1.003	0.957	0.906	0.268	1.006	0.804	cytoplasm	GO:0008152 metabolic process;		GO:0003824 catalytic activity;				IPR029045;	ClpP/crotonase-like domain;
A0A1D5SV82	basic transcription factor 3-like	17.95	1.007	0.953	0.991	0.944	0.825	0.179	cytoplasm	GO:0050794 regulation of cellular process; GO:0006725 cellular aromatic compound metabolic process; GO:0097659 nucleic acid-templated transcription; GO:0060255 regulation of macromolecule metabolic process; GO:0019219 regulation of nucleobase-containing compound metabolic process; GO:0009058 biosynthetic process; GO:0044237 cellular metabolic process; GO:0071704 organic substance metabolic proces…			K01527			IPR002715;	Nascent polypeptide-associated complex NAC domain;
A0A1D5SVD3	phytochrome-associated serine/threonine-protein phosphatase-like	32.512	1.015		1.035		1.367		cytoplasm	GO:0044267 cellular protein metabolic process; GO:0044238 primary metabolic process; GO:0006470 protein dephosphorylation; GO:0016311 dephosphorylation; GO:0044237 cellular metabolic process; GO:0006796 phosphate-containing compound metabolic process; GO:0071704 organic substance metabolic process; GO:0008152 metabolic process; GO:0006793 phosphorus metabolic process; GO:0044260 cellular macromol…		GO:0016787 hydrolase activity; GO:0004721 phosphoprotein phosphatase activity; GO:0042578 phosphoric ester hydrolase activity; GO:0003824 catalytic activity; GO:0016791 phosphatase activity; GO:0016788 hydrolase activity, acting on ester bonds;	K15498			IPR029052; IPR004843; IPR006186;	Metallo-dependent phosphatase-like; Calcineurin-like phosphoesterase domain, ApaH type; Serine/threonine-specific protein phosphatase/bis(5-nucleosyl)-tetraphosphatase;
A0A1D5SVG4	eukaryotic translation initiation factor 5B-like	136.04	1.011		1.007		0.774		cytoplasm			GO:1901265 nucleoside phosphate binding; GO:0001882 nucleoside binding; GO:0043167 ion binding; GO:0016817 hydrolase activity, acting on acid anhydrides; GO:0016787 hydrolase activity; GO:0000166 nucleotide binding; GO:0017111 nucleoside-triphosphatase activity; GO:0097159 organic cyclic compound binding; GO:1901363 heterocyclic compound binding; GO:0032549 ribonucleoside binding; GO:0097367 carb…	K03243	EIF5B; translation initiation factor 5B	osa03013 RNA transport - Oryza sativa japonica (Japanese rice) (RefSeq);	IPR023115; IPR005225; IPR004161; IPR027417; IPR000795; IPR009000;	Translation initiation factor IF- 2, domain 3; Small GTP-binding protein domain; Translation elongation factor EFTu-like, domain 2; P-loop containing nucleoside triphosphate hydrolase; Transcription factor, GTP-binding domain; Translation protein, beta-barrel domain;
A0A1D5SVM1	peptide methionine sulfoxide reductase B5-like	23.05							chloroplast	GO:0006950 response to stress; GO:0055114 oxidation-reduction process; GO:0044267 cellular protein metabolic process; GO:0044699 single-organism process; GO:0030091 protein repair; GO:0044238 primary metabolic process; GO:0050896 response to stimulus; GO:0044237 cellular metabolic process; GO:0071704 organic substance metabolic process; GO:0008152 metabolic process; GO:0044710 single-organism met…		GO:0016667 oxidoreductase activity, acting on a sulfur group of donors; GO:0033743 peptide-methionine (R)-S-oxide reductase activity; GO:0016671 oxidoreductase activity, acting on a sulfur group of donors, disulfide as acceptor; GO:0003824 catalytic activity; GO:0016491 oxidoreductase activity;	K07305			IPR002579; IPR011057;	Peptide methionine sulphoxide reductase MrsB; Mss4-like;
A0A1D5SVN9	probable E3 ubiquitin-protein ligase LUL4	28.437	1.164		0.943		1.028		chloroplast			GO:0043169 cation binding; GO:0046872 metal ion binding; GO:0005515 protein binding; GO:0008270 zinc ion binding; GO:0046914 transition metal ion binding; GO:0005488 binding; GO:0043167 ion binding;				IPR001841; IPR013083;	Zinc finger, RING-type; Zinc finger, RING/FYVE/PHD-type;
A0A1D5SVQ0	uncharacterized protein LOC109746693	24.385	0.904	0.0337	0.932	0.0348	0.903	0.0209	chloroplast
A0A1D5SVU0	late embryogenesis abundant protein, group 3-like	18.39	0.991	0.652	0.952	0.0284	0.767	0.00304	nucleus
A0A1D5SVW4	glutenin, high molecular weight subunit 12 isoform X5	43.002	1.113	0.000555	1.066	0.00685	1.125	0.000126	extracellular			GO:0045735 nutrient reservoir activity;				IPR013771; IPR016140;	Bifunctional trypsin/alpha-amylase inhibitor helical domain; Bifunctional inhibitor/plant lipid transfer protein/seed storage helical domain;
A0A1D5SVY5	uncharacterized protein LOC109732134 isoform X1	129.93	1.101	0.168	1.222	0.126	1.212	0.0356	chloroplast				K19525			IPR009543;	Vacuolar protein sorting-associated protein 13, SHR-binding domain;
A0A1D5SVY8	mitochondrial carnitine/acylcarnitine carrier-like protein	30.376							cytoplasm	GO:0006810 transport; GO:0051179 localization; GO:0051234 establishment of localization;	GO:0031224 intrinsic component of membrane; GO:0016020 membrane; GO:0016021 integral component of membrane; GO:0044425 membrane part;		K15109			IPR023395;	Mitochondrial carrier domain;
A0A1D5SW09	beta-hexosaminidase 3-like	58.221	1.166	0.0648	1.116	0.196	1.477	0.00548	chloroplast	GO:0008152 metabolic process; GO:0005975 carbohydrate metabolic process; GO:0044238 primary metabolic process; GO:0071704 organic substance metabolic process;		GO:0004563 beta-N-acetylhexosaminidase activity; GO:0004553 hydrolase activity, hydrolyzing O-glycosyl compounds; GO:0016787 hydrolase activity; GO:0003824 catalytic activity; GO:0016798 hydrolase activity, acting on glycosyl bonds; GO:0015929 hexosaminidase activity;	K12373	HEXA_B; hexosaminidase [EC:3.2.1.52]	osa00603 Glycosphingolipid biosynthesis - globo and isoglobo series - Oryza sativa japonica (Japanese rice) (RefSeq); osa00531 Glycosaminoglycan degradation - Oryza sativa japonica (Japanese rice) (RefSeq); osa01100 Metabolic pathways - Oryza sativa japonica (Japanese rice) (RefSeq); osa00511 Other glycan degradation - Oryza sativa japonica (Japanese rice) (RefSeq); osa00604 Glycosphingolipid bio…	IPR029018; IPR029019; IPR015883; IPR017853; IPR013781;	Chitobiase/beta-hexosaminidase domain 2-like; Beta-hexosaminidase, eukaryotic type, N-terminal; Glycoside hydrolase family 20, catalytic domain; Glycoside hydrolase superfamily; Glycoside hydrolase, catalytic domain;
A0A1D5SW49	probable manganese-transporting ATPase PDR2	122.35	0.880		0.946		0.942		plasma membrane	GO:0006810 transport; GO:0051179 localization; GO:0006812 cation transport; GO:0006811 ion transport; GO:0051234 establishment of localization;	GO:0031224 intrinsic component of membrane; GO:0016020 membrane; GO:0016021 integral component of membrane; GO:0044425 membrane part;	GO:0005524 ATP binding; GO:1901265 nucleoside phosphate binding; GO:0001882 nucleoside binding; GO:0043167 ion binding; GO:0016817 hydrolase activity, acting on acid anhydrides; GO:0016787 hydrolase activity; GO:0000166 nucleotide binding; GO:0017111 nucleoside-triphosphatase activity; GO:0016887 ATPase activity; GO:0097159 organic cyclic compound binding; GO:1901363 heterocyclic compound binding…				IPR008250; IPR023299; IPR023214;	P-type ATPase, A domain; P-type ATPase, cytoplasmic domain N; HAD-like domain;
A0A1D5SW63	proline iminopeptidase	36.668	0.959	0.471	0.945	0.404	1.148	0.0992	cytoplasm	GO:0006508 proteolysis; GO:0008152 metabolic process; GO:0043170 macromolecule metabolic process; GO:0019538 protein metabolic process; GO:0044238 primary metabolic process; GO:0071704 organic substance metabolic process;	GO:0044424 intracellular part; GO:0005623 cell; GO:0044464 cell part; GO:0005622 intracellular; GO:0005737 cytoplasm;	GO:0070011 peptidase activity, acting on L-amino acid peptides; GO:0004177 aminopeptidase activity; GO:0008233 peptidase activity; GO:0008238 exopeptidase activity; GO:0016787 hydrolase activity; GO:0003824 catalytic activity;	K01259	pip; proline iminopeptidase [EC:3.4.11.5]	osa00330 Arginine and proline metabolism - Oryza sativa japonica (Japanese rice) (RefSeq);	IPR029058; IPR000073;	Alpha/Beta hydrolase fold; Alpha/beta hydrolase fold-1;
A0A1D5SW78	lysophospholipid acyltransferase LPEAT1	42.254	0.996		0.941		1.410		cytoplasm	GO:0008152 metabolic process;	GO:0031224 intrinsic component of membrane; GO:0016020 membrane; GO:0016021 integral component of membrane; GO:0044425 membrane part;	GO:0016746 transferase activity, transferring acyl groups; GO:0003824 catalytic activity; GO:0016740 transferase activity;	K13510	LPCAT1_2; lysophosphatidylcholine acyltransferase / lyso-PAF acetyltransferase [EC:2.3.1.23 2.3.1.67]	osa00565 Ether lipid metabolism - Oryza sativa japonica (Japanese rice) (RefSeq); osa01100 Metabolic pathways - Oryza sativa japonica (Japanese rice) (RefSeq); osa00564 Glycerophospholipid metabolism - Oryza sativa japonica (Japanese rice) (RefSeq);	IPR002123;	Phospholipid/glycerol acyltransferase;
A0A1D5SW79	lysophospholipid acyltransferase LPEAT1	29.834	1.164		1.002		1.692		vacuolar membrane	GO:0008152 metabolic process;	GO:0031224 intrinsic component of membrane; GO:0016020 membrane; GO:0016021 integral component of membrane; GO:0044425 membrane part;	GO:0016746 transferase activity, transferring acyl groups; GO:0003824 catalytic activity; GO:0016740 transferase activity;				IPR002123;	Phospholipid/glycerol acyltransferase;
A0A1D5SW86	PREDICTED: LOW QUALITY PROTEIN: heterogeneous nuclear ribonucleoprotein A2 homolog 2	37.683							nucleus			GO:0097159 organic cyclic compound binding; GO:1901363 heterocyclic compound binding; GO:1901265 nucleoside phosphate binding; GO:0005488 binding; GO:0003676 nucleic acid binding; GO:0000166 nucleotide binding; GO:0036094 small molecule binding;	K14411	MSI; RNA-binding protein Musashi	osa03015 mRNA surveillance pathway - Oryza sativa japonica (Japanese rice) (RefSeq);	IPR000504; IPR012677;	RNA recognition motif domain; Nucleotide-binding alpha-beta plait domain;
A0A1D5SWI7	mannosylglycoprotein endo-beta-mannosidase	76.725	0.892	0.111	0.929	0.235	1.154	0.259	nucleus	GO:0008152 metabolic process; GO:0005975 carbohydrate metabolic process; GO:0044238 primary metabolic process; GO:0071704 organic substance metabolic process;		GO:0004567 beta-mannosidase activity; GO:0004553 hydrolase activity, hydrolyzing O-glycosyl compounds; GO:0033947 mannosylglycoprotein endo-beta-mannosidase activity; GO:0016787 hydrolase activity; GO:0015923 mannosidase activity; GO:0003824 catalytic activity; GO:0016798 hydrolase activity, acting on glycosyl bonds;	K18577			IPR006102; IPR017853; IPR006103; IPR013781;	Glycoside hydrolase, family 2, immunoglobulin-like beta-sandwich; Glycoside hydrolase superfamily; Glycoside hydrolase family 2, catalytic domain; Glycoside hydrolase, catalytic domain;
A0A1D5SWI8	mannosylglycoprotein endo-beta-mannosidase	89.431	1.268		1.324		1.873		nucleus	GO:0008152 metabolic process; GO:0005975 carbohydrate metabolic process; GO:0044238 primary metabolic process; GO:0071704 organic substance metabolic process;		GO:0004567 beta-mannosidase activity; GO:0004553 hydrolase activity, hydrolyzing O-glycosyl compounds; GO:0033947 mannosylglycoprotein endo-beta-mannosidase activity; GO:0016787 hydrolase activity; GO:0015923 mannosidase activity; GO:0003824 catalytic activity; GO:0016798 hydrolase activity, acting on glycosyl bonds;	K18577			IPR006102; IPR017853; IPR013781; IPR013812; IPR006103;	Glycoside hydrolase, family 2, immunoglobulin-like beta-sandwich; Glycoside hydrolase superfamily; Glycoside hydrolase, catalytic domain; Glycoside hydrolase, family 2/20, immunoglobulin-like beta-sandwich domain; Glycoside hydrolase family 2, catalytic domain;
A0A1D5SWJ4	proline--tRNA ligase, cytoplasmic-like isoform X2	57.339	1.103		1.009		1.223		cytoplasm	GO:0006518 peptide metabolic process; GO:0006725 cellular aromatic compound metabolic process; GO:0044267 cellular protein metabolic process; GO:0044699 single-organism process; GO:0009058 biosynthetic process; GO:1901566 organonitrogen compound biosynthetic process; GO:0043039 tRNA aminoacylation; GO:0044237 cellular metabolic process; GO:0071704 organic substance metabolic process; GO:0008152 m…	GO:0044424 intracellular part; GO:0005623 cell; GO:0044464 cell part; GO:0005622 intracellular; GO:0005737 cytoplasm;	GO:0016876 ligase activity, forming aminoacyl-tRNA and related compounds; GO:0005524 ATP binding; GO:1901265 nucleoside phosphate binding; GO:0016875 ligase activity, forming carbon-oxygen bonds; GO:0016874 ligase activity; GO:0001882 nucleoside binding; GO:0043167 ion binding; GO:0000166 nucleotide binding; GO:0004827 proline-tRNA ligase activity; GO:0097159 organic cyclic compound binding; GO:1…	K01881	PARS; prolyl-tRNA synthetase [EC:6.1.1.15]	osa00970 Aminoacyl-tRNA biosynthesis - Oryza sativa japonica (Japanese rice) (RefSeq);	IPR016061; IPR002314; IPR033721; IPR004154; IPR017449; IPR006195;	Proline-tRNA ligase, class II, C-terminal; Aminoacyl-tRNA synthetase, class II (G/ P/ S/T); Prolyl-tRNA synthetase, catalytic domain; Anticodon-binding; Prolyl-tRNA synthetase, class II; Aminoacyl-tRNA synthetase, class II;
A0A1D5SWK0	NAD-dependent malic enzyme 59 kDa isoform, mitochondrial	59.08							mitochondria	GO:0043648 dicarboxylic acid metabolic process; GO:0008152 metabolic process; GO:0055114 oxidation-reduction process; GO:0044710 single-organism metabolic process; GO:0006108 malate metabolic process; GO:0044281 small molecule metabolic process; GO:0019752 carboxylic acid metabolic process; GO:0044763 single-organism cellular process; GO:0044699 single-organism process; GO:0006082 organic acid me…		GO:0004471 malate dehydrogenase (decarboxylating) (NAD+) activity; GO:1901265 nucleoside phosphate binding; GO:0043167 ion binding; GO:0000166 nucleotide binding; GO:0048037 cofactor binding; GO:0016491 oxidoreductase activity; GO:0016614 oxidoreductase activity, acting on CH-OH group of donors; GO:1901363 heterocyclic compound binding; GO:0097159 organic cyclic compound binding; GO:0016616 oxido…	K00028	E1.1.1.39; malate dehydrogenase (decarboxylating) [EC:1.1.1.39]	osa01200 Carbon metabolism - Oryza sativa japonica (Japanese rice) (RefSeq); osa01100 Metabolic pathways - Oryza sativa japonica (Japanese rice) (RefSeq); osa00620 Pyruvate metabolism - Oryza sativa japonica (Japanese rice) (RefSeq); osa00710 Carbon fixation in photosynthetic organisms - Oryza sativa japonica (Japanese rice) (RefSeq);	IPR012302; IPR012301; IPR016040;	Malic enzyme, NAD-binding; Malic enzyme, N-terminal domain; NAD(P)-binding domain;
A0A1D5SWL1	probable phosphoribosylformylglycinamidine synthase, chloroplastic/mitochondrial	18.829	0.922		1.018		1.066		nucleus							IPR029062;	Class I glutamine amidotransferase-like;
A0A1D5SWQ8	argininosuccinate synthase, chloroplastic	52.149	0.963	0.454	0.977	0.654	0.874	0.0542	chloroplast	GO:0009064 glutamine family amino acid metabolic process; GO:0008652 cellular amino acid biosynthetic process; GO:0006526 arginine biosynthetic process; GO:0016053 organic acid biosynthetic process; GO:0044711 single-organism biosynthetic process; GO:0044281 small molecule metabolic process; GO:0044763 single-organism cellular process; GO:0006525 arginine metabolic process; GO:0044699 single-orga…		GO:0005524 ATP binding; GO:0004055 argininosuccinate synthase activity; GO:1901265 nucleoside phosphate binding; GO:0016874 ligase activity; GO:0001882 nucleoside binding; GO:0043167 ion binding; GO:0000166 nucleotide binding; GO:0016879 ligase activity, forming carbon-nitrogen bonds; GO:0097159 organic cyclic compound binding; GO:1901363 heterocyclic compound binding; GO:0032549 ribonucleoside b…	K01940	argG; argininosuccinate synthase [EC:6.3.4.5]	osa01230 Biosynthesis of amino acids - Oryza sativa japonica (Japanese rice) (RefSeq); osa01100 Metabolic pathways - Oryza sativa japonica (Japanese rice) (RefSeq); osa00250 Alanine, aspartate and glutamate metabolism - Oryza sativa japonica (Japanese rice) (RefSeq); osa01110 Biosynthesis of secondary metabolites - Oryza sativa japonica (Japanese rice) (RefSeq); osa00220 Arginine biosynthesis - O…	IPR014729; IPR024074;	Rossmann-like alpha/beta/alpha sandwich fold; Argininosuccinate synthetase, catalytic/multimerisation domain body;
A0A1D5SWS7	fructose-1,6-bisphosphatase, cytosolic-like isoform X2	33.894	1.085	0.0258	1.061	0.0575	1.314	7.29e-05	chloroplast	GO:0008152 metabolic process; GO:0006793 phosphorus metabolic process; GO:0044238 primary metabolic process; GO:0005975 carbohydrate metabolic process; GO:0016311 dephosphorylation; GO:0009987 cellular process; GO:0044237 cellular metabolic process; GO:0006796 phosphate-containing compound metabolic process; GO:0071704 organic substance metabolic process;		GO:0019203 carbohydrate phosphatase activity; GO:0042578 phosphoric ester hydrolase activity; GO:0003824 catalytic activity; GO:0016791 phosphatase activity; GO:0016788 hydrolase activity, acting on ester bonds; GO:0016787 hydrolase activity; GO:0050308 sugar-phosphatase activity; GO:0042132 fructose 1,6-bisphosphate 1-phosphatase activity;				IPR033391;	Fructose-1-6-bisphosphatase class I, N-terminal;
A0A1D5SWY4	uncharacterized protein LOC109748351	9.7347	0.755		0.665		0.499		nucleus
A0A1D5SWZ8	probable AMP deaminase isoform X1	93.855	0.963	0.276	1.012	0.779	0.836	0.0238	chloroplast	GO:0043173 nucleotide salvage; GO:0009165 nucleotide biosynthetic process; GO:0006725 cellular aromatic compound metabolic process; GO:0009167 purine ribonucleoside monophosphate metabolic process; GO:0009259 ribonucleotide metabolic process; GO:0009117 nucleotide metabolic process; GO:0044699 single-organism process; GO:0009058 biosynthetic process; GO:1901566 organonitrogen compound biosyntheti…		GO:0047623 adenosine-phosphate deaminase activity; GO:0019239 deaminase activity; GO:0016787 hydrolase activity; GO:0016814 hydrolase activity, acting on carbon-nitrogen (but not peptide) bonds, in cyclic amidines; GO:0003876 AMP deaminase activity; GO:0003824 catalytic activity; GO:0016810 hydrolase activity, acting on carbon-nitrogen (but not peptide) bonds;				IPR001365; IPR032466;	Adenosine/AMP deaminase domain; Metal-dependent hydrolase;
A0A1D5SX19	eukaryotic translation initiation factor 3 subunit D-like	64.505	1.062	0.0265	1.092	0.0083	1.192	0.0023	cytoskeleton	GO:0050794 regulation of cellular process; GO:0044085 cellular component biogenesis; GO:0016043 cellular component organization; GO:0022613 ribonucleoprotein complex biogenesis; GO:0006518 peptide metabolic process; GO:0022618 ribonucleoprotein complex assembly; GO:0060255 regulation of macromolecule metabolic process; GO:0010608 posttranscriptional regulation of gene expression; GO:0044267 cellu…	GO:0044464 cell part; GO:0005622 intracellular; GO:0070993 translation preinitiation complex; GO:0005737 cytoplasm; GO:0016282 eukaryotic 43S preinitiation complex; GO:0032991 macromolecular complex; GO:0044424 intracellular part; GO:1990904 ribonucleoprotein complex; GO:0043234 protein complex; GO:0030529 intracellular ribonucleoprotein complex; GO:0005623 cell; GO:0033290 eukaryotic 48S preinit…	GO:0097159 organic cyclic compound binding; GO:1901363 heterocyclic compound binding; GO:0008135 translation factor activity, RNA binding; GO:0098808 mRNA cap binding; GO:0003723 RNA binding; GO:0003729 mRNA binding; GO:0000339 RNA cap binding; GO:0005488 binding; GO:0003676 nucleic acid binding; GO:0003743 translation initiation factor activity;	K03251	EIF3D; translation initiation factor 3 subunit D	osa03013 RNA transport - Oryza sativa japonica (Japanese rice) (RefSeq);
A0A1D5SX25	FRIGIDA-like protein 3	40.71	0.990	0.841	0.893	0.0535	0.953	0.56	nucleus
A0A1D5SX70	urease accessory protein G	30.434	1.156		1.025		1.043		cytoskeleton	GO:0006807 nitrogen compound metabolic process; GO:0008152 metabolic process;		GO:0016462 pyrophosphatase activity; GO:0046914 transition metal ion binding; GO:0003824 catalytic activity; GO:0005488 binding; GO:0003924 GTPase activity; GO:0043167 ion binding; GO:0016817 hydrolase activity, acting on acid anhydrides; GO:0046872 metal ion binding; GO:0043169 cation binding; GO:0016787 hydrolase activity; GO:0017111 nucleoside-triphosphatase activity; GO:0016818 hydrolase acti…	K03189			IPR027417; IPR003495;	P-loop containing nucleoside triphosphate hydrolase; CobW/HypB/UreG, nucleotide-binding domain;
A0A1D5SXD3	late embryogenesis abundant protein, group 3	22.708	0.681	0.126	0.774	0.0836	0.553	0.0467	nucleus
A0A1D5SXD6	late embryogenesis abundant protein, group 3	21.607	1.082		1.324		0.986		nucleus
A0A1D5SXF7	transcription factor VOZ1-like	45.225							nucleus
A0A1D5SXI2	ABA-inducible protein PHV A1-like	18.788	1.057	0.61	0.968	0.493	0.931	0.342	nucleus
A0A1D5SXJ7	reticulon-like protein B1	27.706	0.997		1.008		1.417		plasma membrane		GO:0043229 intracellular organelle; GO:0016020 membrane; GO:0042175 nuclear outer membrane-endoplasmic reticulum membrane network; GO:0005783 endoplasmic reticulum; GO:0044446 intracellular organelle part; GO:0005737 cytoplasm; GO:0031224 intrinsic component of membrane; GO:0012505 endomembrane system; GO:0044424 intracellular part; GO:0005623 cell; GO:0016021 integral component of membrane; GO:0…		K20721			IPR003388;	Reticulon;
A0A1D5SXQ9	histone deacetylase HDT2-like	29.94	1.015	0.557	1.068	0.041	0.999	0.959	nucleus			GO:0046872 metal ion binding; GO:0043169 cation binding; GO:0005488 binding; GO:0043167 ion binding;				IPR007087;	Zinc finger, C2H2;
A0A1D5SY10	RNA-binding KH domain-containing protein PEPPER	36.36	0.966	0.497	0.984	0.73	0.803	0.0259	endoplasmic reticulum		GO:0031224 intrinsic component of membrane; GO:0016020 membrane; GO:0016021 integral component of membrane; GO:0044425 membrane part;	GO:0097159 organic cyclic compound binding; GO:1901363 heterocyclic compound binding; GO:0003723 RNA binding; GO:0005488 binding; GO:0003676 nucleic acid binding;	K21444			IPR004087; IPR004088;	K Homology domain; K Homology domain, type 1;
A0A1D5SY22	pyruvate kinase isozyme G, chloroplastic	76.16							nucleus	GO:0006757 ATP generation from ADP; GO:0009116 nucleoside metabolic process; GO:0042278 purine nucleoside metabolic process; GO:0006165 nucleoside diphosphate phosphorylation; GO:0046031 ADP metabolic process; GO:0019362 pyridine nucleotide metabolic process; GO:0006096 glycolytic process; GO:0009167 purine ribonucleoside monophosphate metabolic process; GO:0009117 nucleotide metabolic process; G…		GO:0000287 magnesium ion binding; GO:0004743 pyruvate kinase activity; GO:0016301 kinase activity; GO:0016773 phosphotransferase activity, alcohol group as acceptor; GO:0003824 catalytic activity; GO:0005488 binding; GO:0043167 ion binding; GO:0030955 potassium ion binding; GO:0046872 metal ion binding; GO:0043169 cation binding; GO:0031420 alkali metal ion binding; GO:0016740 transferase activit…	K00873	PK; pyruvate kinase [EC:2.7.1.40]	osa01230 Biosynthesis of amino acids - Oryza sativa japonica (Japanese rice) (RefSeq); osa01200 Carbon metabolism - Oryza sativa japonica (Japanese rice) (RefSeq); osa01100 Metabolic pathways - Oryza sativa japonica (Japanese rice) (RefSeq); osa00620 Pyruvate metabolism - Oryza sativa japonica (Japanese rice) (RefSeq); osa00010 Glycolysis / Gluconeogenesis - Oryza sativa japonica (Japanese rice) …	IPR015794; IPR011037; IPR015813; IPR015806; IPR015795; IPR015793;	Pyruvate kinase, alpha/beta; Pyruvate kinase-like, insert domain; Pyruvate/Phosphoenolpyruvate kinase-like domain; Pyruvate kinase, beta-barrel insert domain; Pyruvate kinase, C-terminal; Pyruvate kinase, barrel;
A0A1D5SY41	KH domain-containing protein SPIN1-like	26.181							nucleus			GO:0097159 organic cyclic compound binding; GO:1901363 heterocyclic compound binding; GO:0003723 RNA binding; GO:0005488 binding; GO:0003676 nucleic acid binding;				IPR004087; IPR004088;	K Homology domain; K Homology domain, type 1;
A0A1D5SY62	DEAD-box ATP-dependent RNA helicase 15 isoform X2	40.897	0.834		1.114		0.866		chloroplast			GO:0005524 ATP binding; GO:1901265 nucleoside phosphate binding; GO:0001882 nucleoside binding; GO:0043167 ion binding; GO:0000166 nucleotide binding; GO:0097159 organic cyclic compound binding; GO:1901363 heterocyclic compound binding; GO:0032549 ribonucleoside binding; GO:0097367 carbohydrate derivative binding; GO:0032553 ribonucleotide binding; GO:0005488 binding; GO:0003676 nucleic acid bind…	K12812	UAP56; ATP-dependent RNA helicase UAP56/SUB2 [EC:3.6.4.13]	osa03013 RNA transport - Oryza sativa japonica (Japanese rice) (RefSeq); osa03015 mRNA surveillance pathway - Oryza sativa japonica (Japanese rice) (RefSeq); osa03040 Spliceosome - Oryza sativa japonica (Japanese rice) (RefSeq);	IPR011545; IPR014001; IPR027417; IPR001650;	DEAD/DEAH box helicase domain; Helicase superfamily 1/2, ATP-binding domain; P-loop containing nucleoside triphosphate hydrolase; Helicase, C-terminal;
A0A1D5SY68	2-oxoglutarate-Fe(II) type oxidoreductase	34.541	1.053		1.154		1.361		cytoplasm	GO:0044699 single-organism process; GO:0008152 metabolic process; GO:0055114 oxidation-reduction process; GO:0044710 single-organism metabolic process;		GO:0046872 metal ion binding; GO:0043169 cation binding; GO:0003824 catalytic activity; GO:0005488 binding; GO:0016491 oxidoreductase activity; GO:0043167 ion binding;				IPR005123; IPR027443; IPR026992;	Oxoglutarate/iron-dependent dioxygenase; Isopenicillin N synthase-like; Non-haem dioxygenase N-terminal domain;
A0A1D5SY74	uncharacterized protein LOC109761991	91.344	1.111		1.138		1.006		nucleus			GO:0005515 protein binding; GO:0005488 binding;				IPR009060;	UBA-like;
A0A1D5SY81	chitinase 1-like	31.772	0.901		0.974		1.262		chloroplast	GO:0008152 metabolic process; GO:0005975 carbohydrate metabolic process; GO:0044238 primary metabolic process; GO:0071704 organic substance metabolic process;		GO:0004553 hydrolase activity, hydrolyzing O-glycosyl compounds; GO:0016787 hydrolase activity; GO:0003824 catalytic activity; GO:0016798 hydrolase activity, acting on glycosyl bonds;				IPR001223; IPR017853; IPR013781;	Glycoside hydrolase family 18, catalytic domain; Glycoside hydrolase superfamily; Glycoside hydrolase, catalytic domain;
A0A1D5SY85	chitinase 1-like	28.529							chloroplast	GO:0008152 metabolic process; GO:0005975 carbohydrate metabolic process; GO:0044238 primary metabolic process; GO:0071704 organic substance metabolic process;		GO:0004553 hydrolase activity, hydrolyzing O-glycosyl compounds; GO:0016787 hydrolase activity; GO:0003824 catalytic activity; GO:0016798 hydrolase activity, acting on glycosyl bonds;				IPR001223; IPR017853; IPR013781;	Glycoside hydrolase family 18, catalytic domain; Glycoside hydrolase superfamily; Glycoside hydrolase, catalytic domain;
A0A1D5SY89	chaperonin CPN60-like 2, mitochondrial	61.175	0.960	0.0101	1.016	0.357	0.880	0.000984	mitochondria	GO:0006457 protein folding; GO:0009987 cellular process; GO:0042026 protein refolding;	GO:0044424 intracellular part; GO:0005623 cell; GO:0044464 cell part; GO:0005622 intracellular; GO:0005737 cytoplasm;	GO:0005524 ATP binding; GO:1901265 nucleoside phosphate binding; GO:0001882 nucleoside binding; GO:0043167 ion binding; GO:0000166 nucleotide binding; GO:0097159 organic cyclic compound binding; GO:1901363 heterocyclic compound binding; GO:0032549 ribonucleoside binding; GO:0097367 carbohydrate derivative binding; GO:0032553 ribonucleotide binding; GO:0005488 binding; GO:0032550 purine ribonucleo…	K04077	groEL; chaperonin GroEL	osa03018 RNA degradation - Oryza sativa japonica (Japanese rice) (RefSeq);	IPR027409; IPR027413;	GroEL-like apical domain; GroEL-like equatorial domain;
A0A1D5SYB5	phosphomethylethanolamine N-methyltransferase-like	46.721	0.956		0.945		1.369		cytoplasm	GO:0008152 metabolic process; GO:0032259 methylation;		GO:0016741 transferase activity, transferring one-carbon groups; GO:0008168 methyltransferase activity; GO:0003824 catalytic activity; GO:0016740 transferase activity;				IPR029063; IPR013216;	S-adenosyl-L-methionine-dependent methyltransferase; Methyltransferase type 11;
A0A1D5SYB6	phosphomethylethanolamine N-methyltransferase-like	56.426	1.003		0.968		1.249		nucleus	GO:0046470 phosphatidylcholine metabolic process; GO:0046486 glycerolipid metabolic process; GO:0008654 phospholipid biosynthetic process; GO:0097164 ammonium ion metabolic process; GO:0044699 single-organism process; GO:0044255 cellular lipid metabolic process; GO:0009058 biosynthetic process; GO:1901566 organonitrogen compound biosynthetic process; GO:0044237 cellular metabolic process; GO:0006…		GO:0008757 S-adenosylmethionine-dependent methyltransferase activity; GO:0008168 methyltransferase activity; GO:0003824 catalytic activity; GO:0000234 phosphoethanolamine N-methyltransferase activity; GO:0016741 transferase activity, transferring one-carbon groups; GO:0008170 N-methyltransferase activity; GO:0016740 transferase activity;	K05929	E2.1.1.103; phosphoethanolamine N-methyltransferase [EC:2.1.1.103]	osa00564 Glycerophospholipid metabolism - Oryza sativa japonica (Japanese rice) (RefSeq);	IPR029063; IPR013216;	S-adenosyl-L-methionine-dependent methyltransferase; Methyltransferase type 11;
A0A1D5SYC1	hexokinase-2	53.047	1.079	0.152	1.177	0.0749	1.693	0.00289	chloroplast	GO:0006757 ATP generation from ADP; GO:0065008 regulation of biological quality; GO:0009116 nucleoside metabolic process; GO:0042278 purine nucleoside metabolic process; GO:0006165 nucleoside diphosphate phosphorylation; GO:0046031 ADP metabolic process; GO:0019362 pyridine nucleotide metabolic process; GO:0006096 glycolytic process; GO:0009167 purine ribonucleoside monophosphate metabolic proces…	GO:0005623 cell;	GO:0005524 ATP binding; GO:1901265 nucleoside phosphate binding; GO:0016773 phosphotransferase activity, alcohol group as acceptor; GO:0005536 glucose binding; GO:0001882 nucleoside binding; GO:0043167 ion binding; GO:0048029 monosaccharide binding; GO:0000166 nucleotide binding; GO:0097159 organic cyclic compound binding; GO:1901363 heterocyclic compound binding; GO:0032549 ribonucleoside bindin…	K00844	HK; hexokinase [EC:2.7.1.1]	osa01100 Metabolic pathways - Oryza sativa japonica (Japanese rice) (RefSeq); osa01200 Carbon metabolism - Oryza sativa japonica (Japanese rice) (RefSeq); osa00010 Glycolysis / Gluconeogenesis - Oryza sativa japonica (Japanese rice) (RefSeq); osa01110 Biosynthesis of secondary metabolites - Oryza sativa japonica (Japanese rice) (RefSeq); osa00500 Starch and sucrose metabolism - Oryza sativa japon…	IPR022672; IPR022673;	Hexokinase, N-terminal; Hexokinase, C-terminal;
A0A1D5SYC2	hexokinase-2	38.092	1.106		1.263		1.573		chloroplast	GO:0006757 ATP generation from ADP; GO:0065008 regulation of biological quality; GO:0009116 nucleoside metabolic process; GO:0042278 purine nucleoside metabolic process; GO:0006165 nucleoside diphosphate phosphorylation; GO:0046031 ADP metabolic process; GO:0019362 pyridine nucleotide metabolic process; GO:0006096 glycolytic process; GO:0009167 purine ribonucleoside monophosphate metabolic proces…	GO:0005623 cell;	GO:0005524 ATP binding; GO:1901265 nucleoside phosphate binding; GO:0016773 phosphotransferase activity, alcohol group as acceptor; GO:0005536 glucose binding; GO:0001882 nucleoside binding; GO:0043167 ion binding; GO:0048029 monosaccharide binding; GO:0000166 nucleotide binding; GO:0097159 organic cyclic compound binding; GO:1901363 heterocyclic compound binding; GO:0032549 ribonucleoside bindin…	K00844	HK; hexokinase [EC:2.7.1.1]	osa01100 Metabolic pathways - Oryza sativa japonica (Japanese rice) (RefSeq); osa01200 Carbon metabolism - Oryza sativa japonica (Japanese rice) (RefSeq); osa00010 Glycolysis / Gluconeogenesis - Oryza sativa japonica (Japanese rice) (RefSeq); osa01110 Biosynthesis of secondary metabolites - Oryza sativa japonica (Japanese rice) (RefSeq); osa00500 Starch and sucrose metabolism - Oryza sativa japon…	IPR022672; IPR022673;	Hexokinase, N-terminal; Hexokinase, C-terminal;
A0A1D5SYD2	uncharacterized protein LOC109780162	57.561							chloroplast	GO:0044085 cellular component biogenesis; GO:0043248 proteasome assembly; GO:0016043 cellular component organization; GO:0034622 cellular macromolecular complex assembly; GO:0071822 protein complex subunit organization; GO:0022607 cellular component assembly; GO:0065003 macromolecular complex assembly; GO:0070271 protein complex biogenesis; GO:0009987 cellular process; GO:0006461 protein complex …		GO:0005488 binding;	K06692			IPR011989; IPR016024;	Armadillo-like helical; Armadillo-type fold;
A0A1D5SYN4	DEAD-box ATP-dependent RNA helicase 12	66.348							nucleus			GO:0005524 ATP binding; GO:1901265 nucleoside phosphate binding; GO:0004386 helicase activity; GO:0001882 nucleoside binding; GO:0043167 ion binding; GO:0016817 hydrolase activity, acting on acid anhydrides; GO:0016787 hydrolase activity; GO:0000166 nucleotide binding; GO:0017111 nucleoside-triphosphatase activity; GO:0097159 organic cyclic compound binding; GO:1901363 heterocyclic compound bindi…	K12614	DDX6; ATP-dependent RNA helicase DDX6/DHH1 [EC:3.6.4.13]	osa03018 RNA degradation - Oryza sativa japonica (Japanese rice) (RefSeq);	IPR011545; IPR014014; IPR014001; IPR027417; IPR001650;	DEAD/DEAH box helicase domain; RNA helicase, DEAD-box type, Q motif; Helicase superfamily 1/2, ATP-binding domain; P-loop containing nucleoside triphosphate hydrolase; Helicase, C-terminal;
A0A1D5SYR2	PREDICTED: sucrose-binding protein-like	13.276							extracellular
A0A1D5SYT6	thioredoxin H-type-like	13.446	1.128	0.000644	0.957	0.101	0.758	1.85e-05	cytoplasm	GO:0050794 regulation of cellular process; GO:0065008 regulation of biological quality; GO:0055114 oxidation-reduction process; GO:0045454 cell redox homeostasis; GO:0044281 small molecule metabolic process; GO:0044763 single-organism cellular process; GO:0019725 cellular homeostasis; GO:0018904 ether metabolic process; GO:0044699 single-organism process; GO:0071704 organic substance metabolic pr…	GO:0005623 cell;	GO:0015035 protein disulfide oxidoreductase activity; GO:0016667 oxidoreductase activity, acting on a sulfur group of donors; GO:0015036 disulfide oxidoreductase activity; GO:0003824 catalytic activity; GO:0016491 oxidoreductase activity;	K03671			IPR013766; IPR012336;	Thioredoxin domain; Thioredoxin-like fold;
A0A1D5SYU1	probable prolyl 4-hydroxylase 3	25.964	1.001	0.989	0.920	0.331	1.008	0.918	chloroplast	GO:0044699 single-organism process; GO:0008152 metabolic process; GO:0055114 oxidation-reduction process; GO:0044710 single-organism metabolic process;		GO:0019842 vitamin binding; GO:0005506 iron ion binding; GO:0031418 L-ascorbic acid binding; GO:0043167 ion binding; GO:0043177 organic acid binding; GO:0016705 oxidoreductase activity, acting on paired donors, with incorporation or reduction of molecular oxygen; GO:0048029 monosaccharide binding; GO:0016491 oxidoreductase activity; GO:0031406 carboxylic acid binding; GO:0046914 transition metal …				IPR006620; IPR005123;	Prolyl 4-hydroxylase, alpha subunit; Oxoglutarate/iron-dependent dioxygenase;
A0A1D5SYY7	bifunctional aspartate aminotransferase and glutamate/aspartate-prephenate aminotransferase isoform X1[Aegilops tauschii subsp. tauschii]	44.627	1.001	0.987	1.006	0.798	1.118	0.0249	chloroplast	GO:0009058 biosynthetic process; GO:0008152 metabolic process;		GO:0097159 organic cyclic compound binding; GO:1901363 heterocyclic compound binding; GO:0003824 catalytic activity; GO:0005488 binding; GO:0043167 ion binding; GO:0043168 anion binding; GO:0048037 cofactor binding; GO:0030170 pyridoxal phosphate binding;	K15849	PAT; bifunctional aspartate aminotransferase and glutamate/aspartate-prephenate aminotransferase [EC:2.6.1.1 2.6.1.78 2.6.1.79]	osa01230 Biosynthesis of amino acids - Oryza sativa japonica (Japanese rice) (RefSeq); osa01100 Metabolic pathways - Oryza sativa japonica (Japanese rice) (RefSeq); osa00960 Tropane, piperidine and pyridine alkaloid biosynthesis - Oryza sativa japonica (Japanese rice) (RefSeq); osa00350 Tyrosine metabolism - Oryza sativa japonica (Japanese rice) (RefSeq); osa00360 Phenylalanine metabolism - Oryza…	IPR004839; IPR015424; IPR015422; IPR015421;	Aminotransferase, class I/classII; Pyridoxal phosphate-dependent transferase; Pyridoxal phosphate-dependent transferase, major region, subdomain 2; Pyridoxal phosphate-dependent transferase, major region, subdomain 1;
A0A1D5SZ44	ABA-inducible protein PHV A1-like	21.966	0.959	0.237	0.891	0.0149	0.770	0.00946	mitochondria
A0A1D5SZ57	guanine nucleotide-binding protein subunit beta-like protein A	36.279	1.069		1.069		1.031		nucleus			GO:0005515 protein binding; GO:0005488 binding;	K14753			IPR017986; IPR015943;	WD40-repeat-containing domain; WD40/YVTN repeat-like-containing domain;
A0A1D5SZ58	guanine nucleotide-binding protein subunit beta-like protein A	33.002	1.035	0.471	1.024	0.5	1.003	0.906	cytoplasm			GO:0005515 protein binding; GO:0005488 binding;	K14753			IPR017986; IPR015943;	WD40-repeat-containing domain; WD40/YVTN repeat-like-containing domain;
A0A1D5SZ68	PREDICTED: uncharacterized protein LOC104583399	12.91	0.991		0.979		0.696		extracellular
A0A1D5SZ91	membrane steroid-binding protein 2-like	31.683	0.592		0.640		0.647		chloroplast		GO:0031224 intrinsic component of membrane; GO:0016020 membrane; GO:0016021 integral component of membrane; GO:0044425 membrane part;		K17278			IPR001199;	Cytochrome b5-like heme/steroid binding domain;
A0A1D5SZA9	cyanate hydratase-like	18.554	1.025	0.294	1.061	0.0255	1.007	0.728	cytoplasm	GO:0008152 metabolic process; GO:0044710 single-organism metabolic process; GO:0044281 small molecule metabolic process; GO:0044763 single-organism cellular process; GO:0006807 nitrogen compound metabolic process; GO:0044699 single-organism process; GO:0034641 cellular nitrogen compound metabolic process; GO:0009439 cyanate metabolic process; GO:0006082 organic acid metabolic process; GO:0009987 …		GO:0097159 organic cyclic compound binding; GO:1901363 heterocyclic compound binding; GO:0016840 carbon-nitrogen lyase activity; GO:0003677 DNA binding; GO:0003824 catalytic activity; GO:0005488 binding; GO:0003676 nucleic acid binding; GO:0016829 lyase activity; GO:0008824 cyanate hydratase activity;	K01725	cynS; cyanate lyase [EC:4.2.1.104]	osa00910 Nitrogen metabolism - Oryza sativa japonica (Japanese rice) (RefSeq);	IPR010982; IPR003712;	Lambda repressor-like, DNA-binding domain; Cyanate lyase, C-terminal;
A0A1D5SZD9	cytochrome P450 98A1	56.521							chloroplast	GO:0044699 single-organism process; GO:0008152 metabolic process; GO:0055114 oxidation-reduction process; GO:0044710 single-organism metabolic process;		GO:0097159 organic cyclic compound binding; GO:1901363 heterocyclic compound binding; GO:0020037 heme binding; GO:0005506 iron ion binding; GO:0046914 transition metal ion binding; GO:0003824 catalytic activity; GO:0005488 binding; GO:0043167 ion binding; GO:0043169 cation binding; GO:0046872 metal ion binding; GO:0016705 oxidoreductase activity, acting on paired donors, with incorporation or red…
A0A1D5SZE0	cytochrome P450 98A1	57.969	0.976		0.908		1.323		chloroplast	GO:0044699 single-organism process; GO:0008152 metabolic process; GO:0055114 oxidation-reduction process; GO:0044710 single-organism metabolic process;		GO:0097159 organic cyclic compound binding; GO:1901363 heterocyclic compound binding; GO:0020037 heme binding; GO:0005506 iron ion binding; GO:0046914 transition metal ion binding; GO:0003824 catalytic activity; GO:0005488 binding; GO:0043167 ion binding; GO:0043169 cation binding; GO:0046872 metal ion binding; GO:0016705 oxidoreductase activity, acting on paired donors, with incorporation or red…	K09754	CYP98A; coumaroylquinate(coumaroylshikimate) 3'-monooxygenase [EC:1.14.13.36]	osa00941 Flavonoid biosynthesis - Oryza sativa japonica (Japanese rice) (RefSeq); osa01100 Metabolic pathways - Oryza sativa japonica (Japanese rice) (RefSeq); osa00940 Phenylpropanoid biosynthesis - Oryza sativa japonica (Japanese rice) (RefSeq); osa00945 Stilbenoid, diarylheptanoid and gingerol biosynthesis - Oryza sativa japonica (Japanese rice) (RefSeq); osa01110 Biosynthesis of secondary met…
A0A1D5SZG3	mitochondrial-processing peptidase subunit alpha-like	60.632	0.992	0.789	0.992	0.77	1.027	0.402	chloroplast	GO:0006508 proteolysis; GO:0008152 metabolic process; GO:0043170 macromolecule metabolic process; GO:0019538 protein metabolic process; GO:0044238 primary metabolic process; GO:0071704 organic substance metabolic process;		GO:0004175 endopeptidase activity; GO:0004222 metalloendopeptidase activity; GO:0008233 peptidase activity; GO:0003824 catalytic activity; GO:0005488 binding; GO:0043167 ion binding; GO:0070011 peptidase activity, acting on L-amino acid peptides; GO:0043169 cation binding; GO:0046872 metal ion binding; GO:0008237 metallopeptidase activity; GO:0016787 hydrolase activity;	K01412			IPR007863; IPR011765; IPR011249; IPR011237;	Peptidase M16, C-terminal; Peptidase M16, N-terminal; Metalloenzyme, LuxS/M16 peptidase-like; Peptidase M16 domain;
A0A1D5SZK8	6-phosphogluconate dehydrogenase, decarboxylating 2, chloroplastic	45.885	0.951	0.17	0.963	0.245	1.064	0.25	chloroplast	GO:0006739 NADP metabolic process; GO:0019362 pyridine nucleotide metabolic process; GO:0006725 cellular aromatic compound metabolic process; GO:0046496 nicotinamide nucleotide metabolic process; GO:0009117 nucleotide metabolic process; GO:0044699 single-organism process; GO:0072524 pyridine-containing compound metabolic process; GO:0044237 cellular metabolic process; GO:0006796 phosphate-contain…		GO:0016614 oxidoreductase activity, acting on CH-OH group of donors; GO:0016616 oxidoreductase activity, acting on the CH-OH group of donors, NAD or NADP as acceptor; GO:0004616 phosphogluconate dehydrogenase (decarboxylating) activity; GO:0003824 catalytic activity; GO:0016491 oxidoreductase activity;				IPR006115; IPR013328; IPR008927; IPR006114; IPR016040;	6-phosphogluconate dehydrogenase, NADP-binding; 6-phosphogluconate dehydrogenase, domain 2; 6-phosphogluconate dehydrogenase C-terminal domain-like; 6-phosphogluconate dehydrogenase, C-terminal; NAD(P)-binding domain;
A0A1D5SZL6	premnaspirodiene oxygenase-like	55.903	1.372	0.272	1.415	0.233	2.506	0.0481	chloroplast	GO:0044699 single-organism process; GO:0008152 metabolic process; GO:0055114 oxidation-reduction process; GO:0044710 single-organism metabolic process;		GO:0097159 organic cyclic compound binding; GO:1901363 heterocyclic compound binding; GO:0020037 heme binding; GO:0005506 iron ion binding; GO:0046914 transition metal ion binding; GO:0003824 catalytic activity; GO:0005488 binding; GO:0043167 ion binding; GO:0043169 cation binding; GO:0046872 metal ion binding; GO:0016705 oxidoreductase activity, acting on paired donors, with incorporation or red…	K00512
A0A1D5SZT2	phenylalanine--tRNA ligase beta subunit, cytoplasmic-like isoform X2	60.547	1.055	0.0477	1.160	0.0805	1.188	0.0401	chloroplast	GO:0006518 peptide metabolic process; GO:0006725 cellular aromatic compound metabolic process; GO:0044267 cellular protein metabolic process; GO:0044699 single-organism process; GO:0009058 biosynthetic process; GO:1901566 organonitrogen compound biosynthetic process; GO:0043039 tRNA aminoacylation; GO:0044237 cellular metabolic process; GO:0071704 organic substance metabolic process; GO:0006432 p…	GO:0044424 intracellular part; GO:0005623 cell; GO:0044464 cell part; GO:0005622 intracellular; GO:0005737 cytoplasm;	GO:0016876 ligase activity, forming aminoacyl-tRNA and related compounds; GO:1901265 nucleoside phosphate binding; GO:0016875 ligase activity, forming carbon-oxygen bonds; GO:0016874 ligase activity; GO:0004826 phenylalanine-tRNA ligase activity; GO:1901363 heterocyclic compound binding; GO:0097159 organic cyclic compound binding; GO:0003824 catalytic activity; GO:0000049 tRNA binding; GO:0032553…				IPR009061; IPR020825; IPR005147; IPR002319; IPR005146;	Putative DNA-binding domain; Phenylalanyl-tRNA synthetase, B3/B4; tRNA synthetase, B5-domain; Phenylalanyl-tRNA synthetase; B3/B4 tRNA-binding domain;
A0A1D5SZX7	ALG-2 interacting protein X-like	67.169	1.131		1.310		1.430		nucleus			GO:0005515 protein binding; GO:0005488 binding;				IPR025304; IPR004328;	ALIX V-shaped domain; BRO1 domain;
A0A1D5SZY2	expansin-A4	26.279	0.927		0.861		1.003		chloroplast	GO:0071554 cell wall organization or biogenesis; GO:0009664 plant-type cell wall organization; GO:0016043 cellular component organization; GO:0071555 cell wall organization; GO:0045229 external encapsulating structure organization; GO:0009987 cellular process; GO:0071669 plant-type cell wall organization or biogenesis; GO:0071840 cellular component organization or biogenesis;	GO:0016020 membrane; GO:0030312 external encapsulating structure; GO:0044464 cell part; GO:0071944 cell periphery; GO:0005618 cell wall; GO:0005623 cell; GO:0005576 extracellular region;					IPR009009; IPR007112; IPR007117;	RlpA-like protein, double-psi beta-barrel domain; Expansin/pollen allergen, DPBB domain; Expansin, cellulose-binding-like domain;
A0A1D5T006	3-deoxy-manno-octulosonate cytidylyltransferase	32.14							chloroplast		GO:0016020 membrane; GO:0044464 cell part; GO:0005622 intracellular; GO:0044425 membrane part; GO:0005737 cytoplasm; GO:0031224 intrinsic component of membrane; GO:0044424 intracellular part; GO:0005623 cell; GO:0016021 integral component of membrane;	GO:0008690 3-deoxy-manno-octulosonate cytidylyltransferase activity; GO:0070567 cytidylyltransferase activity; GO:0016779 nucleotidyltransferase activity; GO:0003824 catalytic activity; GO:0016740 transferase activity; GO:0016772 transferase activity, transferring phosphorus-containing groups;	K00979	kdsB; 3-deoxy-manno-octulosonate cytidylyltransferase (CMP-KDO synthetase) [EC:2.7.7.38]	osa01100 Metabolic pathways - Oryza sativa japonica (Japanese rice) (RefSeq);	IPR029044;	Nucleotide-diphospho-sugar transferases;
A0A1D5T057	histone H2B.2-like	15.721	0.929	0.143	0.981	0.646	1.078	0.104	nucleus		GO:0043229 intracellular organelle; GO:0043232 intracellular non-membrane-bounded organelle; GO:0044446 intracellular organelle part; GO:0032991 macromolecular complex; GO:0044424 intracellular part; GO:0005623 cell; GO:0044422 organelle part; GO:0044427 chromosomal part; GO:0000786 nucleosome; GO:0043228 non-membrane-bounded organelle; GO:0043231 intracellular membrane-bounded organelle; GO:0043…	GO:0097159 organic cyclic compound binding; GO:1901363 heterocyclic compound binding; GO:0003677 DNA binding; GO:0046982 protein heterodimerization activity; GO:0005488 binding; GO:0046983 protein dimerization activity; GO:0003676 nucleic acid binding; GO:0005515 protein binding;	K11252			IPR009072; IPR007125;	Histone-fold; Histone H2A/H2B/H3;
A0A1D5T065	nuclear pore complex protein NUP50A-like	43.254	1.047		1.056		0.916		nucleus	GO:0006810 transport; GO:0046907 intracellular transport; GO:0051649 establishment of localization in cell; GO:0051179 localization; GO:0051234 establishment of localization; GO:0051641 cellular localization;	GO:0043229 intracellular organelle; GO:0005643 nuclear pore; GO:0005635 nuclear envelope; GO:0044446 intracellular organelle part; GO:0031967 organelle envelope; GO:0012505 endomembrane system; GO:0032991 macromolecular complex; GO:0044424 intracellular part; GO:0005623 cell; GO:0044422 organelle part; GO:0043226 organelle; GO:0043231 intracellular membrane-bounded organelle; GO:0005634 nucleus; …		K15304			IPR000156; IPR011993; IPR015007;	Ran binding domain; PH domain-like; Nuclear pore complex, NUP2/50/61;
A0A1D5T084	NDR1/HIN1-like protein 13	21.937	0.953		0.868		1.185		chloroplast		GO:0031224 intrinsic component of membrane; GO:0016020 membrane; GO:0016021 integral component of membrane; GO:0044425 membrane part;
A0A1D5T095	uncharacterized protein LOC109755132	14.025	1.057		0.857		0.376		chloroplast	GO:0050794 regulation of cellular process; GO:0052548 regulation of endopeptidase activity; GO:0010951 negative regulation of endopeptidase activity; GO:0045861 negative regulation of proteolysis; GO:0080090 regulation of primary metabolic process; GO:0060255 regulation of macromolecule metabolic process; GO:0030162 regulation of proteolysis; GO:0031324 negative regulation of cellular metabolic p…	GO:0005576 extracellular region;	GO:0004867 serine-type endopeptidase inhibitor activity; GO:0030234 enzyme regulator activity; GO:0030414 peptidase inhibitor activity; GO:0061134 peptidase regulator activity; GO:0061135 endopeptidase regulator activity; GO:0098772 molecular function regulator; GO:0004857 enzyme inhibitor activity; GO:0004866 endopeptidase inhibitor activity;				IPR000877;	Proteinase inhibitor I12, Bowman-Birk;
A0A1D5T0D7	UDP-glucose:glycoprotein glucosyltransferase isoform X1	66.437	1.193		1.108		1.235		chloroplast	GO:0043413 macromolecule glycosylation; GO:0006725 cellular aromatic compound metabolic process; GO:0044267 cellular protein metabolic process; GO:0044699 single-organism process; GO:0009058 biosynthetic process; GO:0044237 cellular metabolic process; GO:0071704 organic substance metabolic process; GO:0008152 metabolic process; GO:0006011 UDP-glucose metabolic process; GO:1901137 carbohydrate der…		GO:0016758 transferase activity, transferring hexosyl groups; GO:0003824 catalytic activity; GO:0003980 UDP-glucose:glycoprotein glucosyltransferase activity; GO:0035251 UDP-glucosyltransferase activity; GO:0008194 UDP-glycosyltransferase activity; GO:0046527 glucosyltransferase activity; GO:0016757 transferase activity, transferring glycosyl groups; GO:0016740 transferase activity;
A0A1D5T0E2	DNA-directed RNA polymerases I and III subunit rpac1	29.631							cytoplasm	GO:0018130 heterocycle biosynthetic process; GO:0006725 cellular aromatic compound metabolic process; GO:0097659 nucleic acid-templated transcription; GO:0034654 nucleobase-containing compound biosynthetic process; GO:1901360 organic cyclic compound metabolic process; GO:0006807 nitrogen compound metabolic process; GO:0032774 RNA biosynthetic process; GO:0009058 biosynthetic process; GO:0044238 p…		GO:0097159 organic cyclic compound binding; GO:1901363 heterocyclic compound binding; GO:0003677 DNA binding; GO:0016779 nucleotidyltransferase activity; GO:0034062 5'-3' RNA polymerase activity; GO:0003824 catalytic activity; GO:0097747 RNA polymerase activity; GO:0005488 binding; GO:0046983 protein dimerization activity; GO:0003676 nucleic acid binding; GO:0003899 DNA-directed 5'-3' RNA polymer…				IPR011262; IPR011263; IPR009025;	DNA-directed RNA polymerase, insert domain; DNA-directed RNA polymerase, RpoA/D/Rpb3-type; DNA-directed RNA polymerase, RBP11-like dimerisation domain;
A0A1D5T0L5	26S proteasome regulatory subunit RPN13	32.049	1.056	0.537	1.061	0.475	1.309	0.0739	cytoplasm		GO:0043226 organelle; GO:0043231 intracellular membrane-bounded organelle; GO:0043229 intracellular organelle; GO:0005634 nucleus; GO:0044464 cell part; GO:0005622 intracellular; GO:0005737 cytoplasm; GO:0044424 intracellular part; GO:0043227 membrane-bounded organelle; GO:0005623 cell;		K06691	RPN13; 26S proteasome regulatory subunit N13	osa03050 Proteasome - Oryza sativa japonica (Japanese rice) (RefSeq);	IPR032368;	UCH-binding domain;
A0A1D5T0S4	PREDICTED: sulfhydryl oxidase 1-like isoform X2	57.791	0.945		0.936		0.888		plasma membrane	GO:0050794 regulation of cellular process; GO:0042592 homeostatic process; GO:0065008 regulation of biological quality; GO:0008152 metabolic process; GO:0050789 regulation of biological process; GO:0055114 oxidation-reduction process; GO:0044710 single-organism metabolic process; GO:0045454 cell redox homeostasis; GO:0044763 single-organism cellular process; GO:0019725 cellular homeostasis; GO:00…	GO:0031224 intrinsic component of membrane; GO:0016020 membrane; GO:0005623 cell; GO:0016021 integral component of membrane; GO:0044425 membrane part;	GO:0016667 oxidoreductase activity, acting on a sulfur group of donors; GO:0003824 catalytic activity; GO:0016972 thiol oxidase activity; GO:0016670 oxidoreductase activity, acting on a sulfur group of donors, oxygen as acceptor; GO:0016491 oxidoreductase activity;	K10758			IPR017905; IPR013766; IPR012336;	ERV/ALR sulfhydryl oxidase domain; Thioredoxin domain; Thioredoxin-like fold;
A0A1D5T0T4	dynamin-related protein 1E-like	55.177	1.162	0.0795	1.082	0.282	1.165	0.028	cytoplasm			GO:1901265 nucleoside phosphate binding; GO:0001882 nucleoside binding; GO:0043167 ion binding; GO:0016817 hydrolase activity, acting on acid anhydrides; GO:0016787 hydrolase activity; GO:0000166 nucleotide binding; GO:0017111 nucleoside-triphosphatase activity; GO:1901363 heterocyclic compound binding; GO:0097159 organic cyclic compound binding; GO:0032549 ribonucleoside binding; GO:0097367 carb…				IPR030381; IPR003130; IPR027417; IPR020850; IPR001401; IPR000375;	Dynamin-type guanine nucleotide-binding (G) domain; Dynamin GTPase effector; P-loop containing nucleoside triphosphate hydrolase; GTPase effector domain; Dynamin, GTPase domain; Dynamin central domain;
A0A1D5T0U2	uncharacterized protein LOC109736075	23.918	1.138		1.005		1.034		chloroplast
A0A1D5T0V0	uncharacterized protein LOC109764235 isoform X1	82.359							nucleus
A0A1D5T0X1	ubiquitin domain-containing protein DSK2a-like	56.442	0.938	0.131	0.959	0.286	0.828	0.00317	nucleus			GO:0005515 protein binding; GO:0005488 binding;	K04523	UBQLN; ubiquilin	osa04141 Protein processing in endoplasmic reticulum - Oryza sativa japonica (Japanese rice) (RefSeq);	IPR006636; IPR015940; IPR029071; IPR000626; IPR009060;	Heat shock chaperonin-binding; Ubiquitin-associated domain; Ubiquitin-related domain; Ubiquitin domain; UBA-like;
A0A1D5T0Y1	transcription factor DIVARICATA-like	20.672	1.049		0.805		0.919		chloroplast	GO:0050794 regulation of cellular process; GO:0006725 cellular aromatic compound metabolic process; GO:0097659 nucleic acid-templated transcription; GO:0060255 regulation of macromolecule metabolic process; GO:0019219 regulation of nucleobase-containing compound metabolic process; GO:0009058 biosynthetic process; GO:0044237 cellular metabolic process; GO:0071704 organic substance metabolic proces…	GO:0043226 organelle; GO:0043231 intracellular membrane-bounded organelle; GO:0043229 intracellular organelle; GO:0005634 nucleus; GO:0044464 cell part; GO:0005622 intracellular; GO:0044424 intracellular part; GO:0043227 membrane-bounded organelle; GO:0005623 cell;	GO:0097159 organic cyclic compound binding; GO:1901363 heterocyclic compound binding; GO:0003677 DNA binding; GO:0005488 binding; GO:0003676 nucleic acid binding;				IPR001005; IPR009057; IPR017930; IPR017877; IPR006447;	SANT/Myb domain; Homeobox domain-like; Myb domain; Myb-like domain; Myb domain, plants;
A0A1D5T0Z8	universal stress protein PHOS32-like	17.005	0.909	0.0487	0.884	0.0224	0.634	0.000302	chloroplast	GO:0006950 response to stress; GO:0050896 response to stimulus;						IPR006016; IPR014729;	UspA; Rossmann-like alpha/beta/alpha sandwich fold;
A0A1D5T1J5	peroxisomal membrane protein PEX14-like isoform X4	50.886	1.058		1.026		1.054		vacuolar membrane	GO:0046907 intracellular transport; GO:0016043 cellular component organization; GO:0016560 protein import into peroxisome matrix, docking; GO:0072594 establishment of protein localization to organelle; GO:0017038 protein import; GO:0072663 establishment of protein localization to peroxisome; GO:0044699 single-organism process; GO:0016558 protein import into peroxisome matrix; GO:0022406 membrane …	GO:0031903 microbody membrane; GO:0043229 intracellular organelle; GO:0016020 membrane; GO:0098588 bounding membrane of organelle; GO:0044439 peroxisomal part; GO:0031090 organelle membrane; GO:0005777 peroxisome; GO:0005737 cytoplasm; GO:0044446 intracellular organelle part; GO:0044438 microbody part; GO:0044424 intracellular part; GO:0005623 cell; GO:0044422 organelle part; GO:0005778 peroxisom…		K13343	PEX14; peroxin-14	osa04146 Peroxisome - Oryza sativa japonica (Japanese rice) (RefSeq);	IPR006785;	Peroxisome membrane anchor protein Pex14p, N-terminal;
[truncated: 5,650 more rows]
